# Supplementary material for: Microbiome–metabolome dynamics associated with impaired glucose control and responses to lifestyle changes
Source: Nat Med. 2025 Apr 8;31(7):2222–31. doi: 10.1038/s41591-025-03642-6 (PMC12283354; doi:10.1038/s41591-025-03642-6)
Supplement: Supplementary file 2 — Supplementary Table 1: Clinical characteristics of the discovery and validation cohorts. Values reported as mean ± s.e.m.*, P < 0.05; +, P < 0.01; #, P < 0.001 versus the normal glucose tolerance control group. Supplementary Table 2: The 978 metabolites reported in this study and the corresponding pathway annotations. Supplementary Table 3: The 1,427 metagenomic species (MGSs) and their latest taxonomic annotations are presented. Of these, 118 MGSs associated with prediabetes and T2D from our previous study are indicated here; 19 MGSs have been assigned new taxonomic names (highlighted in red). Supplementary Table 4: The detailed food frequency questionnaire (FFQ) used and the numeric format for the collected FFQ responses. Supplementary Table 5: Explained variance for each metabolites in the discovery cohort according to clinical phenotypes, microbiome and diet, respectively. Supplementary Table 6: Overlapping metabolites in conventionally raised versus germ-free mice. Supplementary Table 7: All metabolites that significantly changed in the IFG, IGT, CGI or T2D compared to the normal glucose tolerance control group in both the discovery and validation cohorts. An additional 165 metabolites significantly altered in individuals with overweight or obesity (BMI ≥ 25) versus those with normal BMI (BMI < 25) in the normal glucose tolerance group of the discovery cohort are also labeled. Supplementary Table 8: Metabolites of lower and higher odds ratio for prediabetes or diabetes development in the entire Swedish cohort. Supplementary Table 9: Overlapping metabolites indicative of overweight or obesity in the discovery cohort, as well as in T2D, heart failure and kidney disease from the EPIC-Norfolk project, and acute coronary syndrome in the Israeli cohort. Supplementary Table 10: Metagenomics species or lifestyle components with maximum or minimum SHAP values for each of all 502 prediabetes and T2D associated metabolites. Supplementary Table 11: SHAP values of common gl [file 41591_2025_3642_MOESM2_ESM.xlsx]

## Sheet: Supplementary Table Legends
	Supplementary Table 1. Clinical characteristics for both the discovery and validation cohorts. Values reported as mean± SEM*, P<0.05; +, P<0.01; #, P<0.001 versus the NGT control group.
	Supplementary Table 2. 978 metabolites reported in this study and the corresponding pathway annotations.
	Supplementary Table 3. 1,427 metagenomic species (MGSs) and their latest taxonomic annotations are presented. Of these, 118 MGSs associated with prediabetes and T2D from our previous study are indicated here, and 19 MGSs have been assigned new taxonomic names (highlighted in red).
	Supplementary Table 4. The detailed food frequency questionnaire (FFQ) used and the numeric format for the collected FFQ responses.
	Supplementary Table 5. Explained variance for each metabolites in the discovery cohort by clinical phenotypes, microbiome, and diet, respectively.
	Supplementary Table 6. Overlapping metabolites in conventionally raised versus germ-free mice.
	Supplementary Table 7. All metabolites that significantly changed in IFG, IGT, CGI, or T2D compared to the NGT control group in both the discovery and validation cohorts are included. Additionally, 165 metabolites significantly altered in individuals with overweight or obesity (BMI ≥ 25) versus those with normal BMI (BMI < 25) in the NGT group of the discovery cohort are also labeled.
	Supplementary Table 8. Metabolites of lower and higher odds ratio for prediabetes or diabetes development in the entire Swedish individuals.
	Supplementary Table 9. Overlapping metabolites indicative of overweight or obesity in the discovery cohort, as well as in T2D, heart failure (HF), kidney disease (KD) from the EPIC-Norfolk project, and acute coronary syndrome (ACS) in the Israeli cohort.
	Supplementary Table 10. The metagenomics species or lifestyle components with maximum or minimum SHAP values for each of all 502 prediabetes and T2D associated metabolites.
	Supplementary Table 11. SHAP values of common glucose intolerance indices to each metabolite.
	Supplementary Table 12. Responses to diet and/or exercise for all 139 overlapping metabolites linked with prediabetes and T2D across cohorts.

## Sheet: Supplementary Table 1 
	Discovery cohort (IGT; n=697)					Validation cohort (SCAPIS; n=470)
Characteristic	NGT (n=220)	IFG (n=185)	IGT (n=173)	CGI (n=74)	T2D (n=45)	NGT (n=201)	IGT (n=130)	CGI (n=84)	T2D (n=55)
Sex (M/F)	97/123	90/95	78/95	46/28(*)	28/17(*)	104/97	58/72	47/37	30/25
Age (years)	57.552±0.297	58.148±0.313	59.363±0.347(#)	59.917±0.468 (#)	58.750±0.812	58.921±0.290	59.320±0.357	59.136±0.423	58.744±0.586
Weight (kg)	77.185±0.954	83.708±1.052(#)	81.779±1.110(+)	89.238±1.853(#)	94.573±2.679(#)	83.962±1.262	80.059±1.316	89.561±2.008(*)	94.642±2.614(#)
Height (cm)	173.314±0.604	173.751±0.626	171.665±0.662	173.878±0.980	174.867±1.272	172.299±0.697	171.815±0.758	173.786±1.120	172.600±1.111
BMI	25.588±0.240	27.709±0.318(#)	27.704±0.330(#)	29.461±0.529(#)	30.761±0.689(#)	28.164±0.340	27.052±0.393	29.520±0.524(*)	31.643±0.726(#)
Waist (cm)	91.482±0.749	97.870±0.838(#)	97.873±0.941(#)	104.014±1.449(#)	108.667±1.930(#)	96.955±0.986	96.069±1.105	103.774±1.480(#)	109.073±1.929(#)
Hip (cm)	103.332±0.505	106.659±0.606(#)	105.630±0.669(*)	108.378±1.037(#)	109.644±1.542(#)	104.145±0.839	101.530±0.933(*)	105.455±1.834	108.281±1.926
Waist-hip ratio	0.885±0.005	0.917±0.005	0.926±0.006	0.959±0.009	0.990±0.010	0.930±0.009	0.946±0.011	1.007±0.024(*)	1.021±0.016(#)
Systolic blood presssure (mmHg)	125.995±1.149	132.348±1.313(#)	133.393±1.320(#)	134.068±2.075(#)	136.000±2.903(#)	119.244±1.191	124.788±1.635(*)	127.833±1.776(#)	126.400±1.920(+)
Diastolic blood pressure (mmHg)	80.545±0.701	84.348±0.783(#)	84.283±0.711(#)	84.230±1.115(#)	87.273±1.577(#)	71.393±0.734	75.665±0.985(+)	76.292±1.186(#)	75.418±1.035(+)
Steps/day (×100)	155.312±2.646	153.451±2.720	146.531±2.828(*)	144.563±4.246(*)	136.915±6.797(*)
FINDRISC	8.423±0.215	11.659±0.337(#)	11.532±0.323(#)	13.554±0.481(#)	15.556±0.641(#)	10.667±0.299	11.323±0.399	13.190±0.472(#)	13.982±0.593(#)
Capillary plasma glucose (mmol/L): fasting	5.108±0.033	6.348±0.016(#)	5.279±0.039(#)	6.412±0.036(#)	7.756±0.322(#)	5.300±0.032	5.475±0.037(#)	6.404±0.025(#)	8.396±0.432(#)
Capillary plasma glucose (mmol/L): 2 h OGTT	6.383±0.071	6.926±0.075(#)	9.957±0.068(#)	10.066±0.093(#)	14.046±0.511(#)	6.474±0.074	9.841±0.072(#)	10.339±0.110(#)	13.321±0.283(#)
Hemoglobin (g/L)	141.037±0.680	143.238±0.837(*)	143.890±0.804(+)	146.514±1.108(#)	149.136±1.745(#)
Insulin (pmol/L)	33.594±1.316	41.941±2.112(#)	46.040±2.428(#)	62.923±4.276(#)	68.882±6.618(#)	39.304±1.673	46.511±2.532(*)	61.584±3.641(#)	77.867±6.383(#)
HbA1c (mmol/mol)	34.115±0.206	36.016±0.245(#)	35.503±0.250(#)	38.257±0.465(#)	47.273±1.924(#)	34.665±0.216	35.308±0.313	38.143±0.459	50.055±2.735
HOMA_B	65.168±2.921	42.664±2.197(#)	76.303±4.330(+)	62.667±4.255	52.375±5.273(*)
HOMA_IR	1.111±0.046	1.703±0.085(#)	1.584±0.086(#)	2.588±0.178(#)	3.415±0.351(#)	1.346±0.060	1.643±0.091(+)	2.522±0.149(#)	4.104±0.373(#)
QUICKI	0.170±0.001	0.158±0.001(#)	0.161±0.001(#)	0.148±0.001(#)	0.144±0.002(#)
TyG index	8.247±0.031	8.612±0.036(#)	8.481±0.036(#)	8.859±0.058(#)	9.213±0.097(#)	8.453±0.033	8.603±0.048(*)	8.870±0.056(#)	9.271±0.095(#)
Total cholesterol (mmol/L)	5.706±0.070	5.648±0.080	5.592±0.081	5.396±0.130(*)	5.145±0.141(+)	5.538±0.069	5.702±0.100	5.223±0.097(*)	5.536±0.144
HDL (mmol/L)	1.864±0.035	1.730±0.040(+)	1.690±0.039(#)	1.363±0.039(#)	1.310±0.059(#)	1.655±0.035	1.639±0.049	1.458±0.047(+)	1.321±0.058(#)
LDL (mmol/L)	3.718±0.065	3.696±0.072	3.672±0.078	3.650±0.113	3.395±0.124	3.683±0.065	3.821±0.091	3.465±0.094	3.749±0.130
TG (mmol/L)	1.045±0.039	1.242±0.066(+)	1.273±0.050(#)	1.554±0.103(#)	1.905±0.175(#)	1.239±0.045	1.436±0.072	1.607±0.126(#)	1.908±0.159(#)
Monocytes (×10ˆ9/L)	0.346±0.008	0.367±0.009(*)	0.372±0.009(*)	0.368±0.010(*)	0.407±0.019(*)
White blood cells (×10ˆ9/L)	5.482±0.088	6.070±0.342	5.780±0.117	6.165±0.169(#)	6.551±0.492(+)
Lymphocytes (×10ˆ9/L)	1.828±0.030	1.932±0.039	1.993±0.057	1.958±0.057(*)	1.898±0.076
Neutrophils (×10ˆ9/L)	3.078±0.067	3.231±0.091	3.210±0.081	3.577±0.138(+)	3.574±0.179(+)
hsCRP (mg/L)	1.645±0.259	2.454±0.523	2.432±0.267(#)	2.870±0.465(#)	3.358±0.364(#)
Vitamin D (nmol/L)	75.623±1.879	72.467±1.929	70.865±2.424(*)	66.093±2.853(*)	57.839±4.115(#)
ApoB (mmol/L)	1.093±0.018	1.101±0.020	1.106±0.021	1.132±0.031	1.114±0.038
Statin (no. [%])	11 (5.0)	18 (9.7)	24 (13.9)	14 (18.9)	10 (22.2)	12 (6.0)	14 (10.8)	12 (14.3)	4 (7.3)
PPI (no. [%])	7 (3.2)	12 (6.5)	10 (5.8)	5 (6.8)	6 (13.3)	8 (4.0)	7 (5.4)	4 (4.8)	1 (1.8)

## Sheet: Supplementary Table 2
Metabolites	COMP.ID	BIOCHEMICAL	SUB.PATHWAY	SUPER.PATHWAY	CHEMICAL.ID
M62954	62954	N2-acetyl,N6-methyllysine	Lysine Metabolism	Amino Acid	100020546
M33953	33953	N-acetylarginine	Urea cycle; Arginine and Proline Metabolism	Amino Acid	100001266
M63120	63120	2-ketocaprylate	Leucine, Isoleucine and Valine Metabolism	Amino Acid	100020833
M32390	32390	N-acetyltyrosine	Tyrosine Metabolism	Amino Acid	100001104
M63254	63254	N2-acetyl,N6,N6-dimethyllysine	Lysine Metabolism	Amino Acid	100020545
M1868	1868	cysteine	Methionine, Cysteine, SAM and Taurine Metabolism	Amino Acid	800
M22158	22158	citramalate	Glutamate Metabolism	Amino Acid	100000998
M1417	1417	kynurenate	Tryptophan Metabolism	Amino Acid	98
M590	590	hypotaurine	Methionine, Cysteine, SAM and Taurine Metabolism	Amino Acid	358
M15140	15140	kynurenine	Tryptophan Metabolism	Amino Acid	100000265
M1591	1591	N-acetylvaline	Leucine, Isoleucine and Valine Metabolism	Amino Acid	1084
M62959	62959	hydroxy-N6,N6,N6-trimethyllysine*	Lysine Metabolism	Amino Acid	100021123
M1898	1898	proline	Urea cycle; Arginine and Proline Metabolism	Amino Acid	480
M43488	43488	N-acetylcarnosine	Histidine Metabolism	Amino Acid	100004046
M40473	40473	hydantoin-5-propionate	Histidine Metabolism	Amino Acid	100002514
M1498	1498	N6,N6,N6-trimethyllysine	Lysine Metabolism	Amino Acid	189
M12017	12017	3-methoxytyrosine	Tyrosine Metabolism	Amino Acid	1342
M62860	62860	N6-methyllysine	Lysine Metabolism	Amino Acid	100003415
M57814	57814	(N(1) + N(8))-acetylspermidine	Polyamine Metabolism	Amino Acid	100016038
M15679	15679	xanthurenate	Tryptophan Metabolism	Amino Acid	100000015
M33943	33943	N-acetylglutamine	Glutamate Metabolism	Amino Acid	100001253
M607	607	trans-urocanate	Histidine Metabolism	Amino Acid	537
M62862	62862	N6,N6-dimethyllysine	Lysine Metabolism	Amino Acid	100020417
M32553	32553	phenol sulfate	Tyrosine Metabolism	Amino Acid	100001510
M1567	1567	vanillylmandelate (VMA)	Tyrosine Metabolism	Amino Acid	1111
M48407	48407	dopamine 3-O-sulfate	Tyrosine Metabolism	Amino Acid	100006361
M37097	37097	tryptophan betaine	Tryptophan Metabolism	Amino Acid	100001743
M43249	43249	N-delta-acetylornithine	Urea cycle; Arginine and Proline Metabolism	Amino Acid	100004523
M1516	1516	sarcosine	Glycine, Serine and Threonine Metabolism	Amino Acid	1023
M31928	31928	2-methylbutyrylglycine (C5)	Leucine, Isoleucine and Valine Metabolism	Amino Acid	100001155
M62068	62068	N-methylhydroxyproline	Urea cycle; Arginine and Proline Metabolism	Amino Acid	100020215
M37431	37431	N-methylproline	Urea cycle; Arginine and Proline Metabolism	Amino Acid	100001956
M52340	52340	N-carbamoylalanine	Alanine and Aspartate Metabolism	Amino Acid	100006369
M1512	1512	picolinate	Tryptophan Metabolism	Amino Acid	1022
M48782	48782	C-glycosyltryptophan	Tryptophan Metabolism	Amino Acid	100006379
M566	566	phenylpyruvate	Phenylalanine Metabolism	Amino Acid	241
M61868	61868	1-ribosyl-imidazoleacetate*	Histidine Metabolism	Amino Acid	100001668
M44664	44664	glutarylcarnitine (C5-DC)	Lysine Metabolism	Amino Acid	100001593
M48733	48733	vanillic alcohol sulfate	Tyrosine Metabolism	Amino Acid	100006125
M43586	43586	N-monomethylarginine	Urea cycle; Arginine and Proline Metabolism	Amino Acid	100004488
M42087	42087	indoleacetylglutamine	Tryptophan Metabolism	Amino Acid	100001731
M15705	15705	cystathionine	Methionine, Cysteine, SAM and Taurine Metabolism	Amino Acid	310
M1493	1493	ornithine	Urea cycle; Arginine and Proline Metabolism	Amino Acid	444
M32984	32984	N-alpha-acetylornithine	Urea cycle; Arginine and Proline Metabolism	Amino Acid	100000285
M57747	57747	3-methylglutaconate	Leucine, Isoleucine and Valine Metabolism	Amino Acid	100002458
M15765	15765	ethylmalonate	Leucine, Isoleucine and Valine Metabolism	Amino Acid	2054
M33939	33939	N-acetylthreonine	Glycine, Serine and Threonine Metabolism	Amino Acid	100001274
M35665	35665	N-acetyl-aspartyl-glutamate (NAAG)	Glutamate Metabolism	Amino Acid	100001612
M48433	48433	N-formylphenylalanine	Tyrosine Metabolism	Amino Acid	100006056
M62279	62279	indoleacetoylcarnitine*	Tryptophan Metabolism	Amino Acid	100020479
M48406	48406	dopamine 4-sulfate	Tyrosine Metabolism	Amino Acid	100006360
M2342	2342	serotonin	Tryptophan Metabolism	Amino Acid	504
M1444	1444	pipecolate	Lysine Metabolism	Amino Acid	1025
M12129	12129	beta-hydroxyisovalerate	Leucine, Isoleucine and Valine Metabolism	Amino Acid	1442
M42374	42374	2-aminobutyrate	Glutathione Metabolism	Amino Acid	1128
M27718	27718	creatine	Creatine Metabolism	Amino Acid	1221
M62503	62503	6-bromotryptophan	Tryptophan Metabolism	Amino Acid	100020414
M2761	2761	thyroxine	Tyrosine Metabolism	Amino Acid	1094
M48187	48187	N-acetyltaurine	Methionine, Cysteine, SAM and Taurine Metabolism	Amino Acid	100005466
M2829	2829	N-formylmethionine	Methionine, Cysteine, SAM and Taurine Metabolism	Amino Acid	194
M2132	2132	citrulline	Urea cycle; Arginine and Proline Metabolism	Amino Acid	391
M30460	30460	1-methylhistidine	Histidine Metabolism	Amino Acid	100001051
M36808	36808	dimethylarginine (ADMA + SDMA)	Urea cycle; Arginine and Proline Metabolism	Amino Acid	100001810
M37076	37076	N-acetylserine	Glycine, Serine and Threonine Metabolism	Amino Acid	100001851
M43591	43591	N2,N5-diacetylornithine	Urea cycle; Arginine and Proline Metabolism	Amino Acid	100004575
M62819	62819	N,N-dimethyl-5-aminovalerate	Lysine Metabolism	Amino Acid	100020842
M40007	40007	carboxyethyl-GABA	Glutamate Metabolism	Amino Acid	100003260
M43802	43802	guanidinoacetate	Creatine Metabolism	Amino Acid	344
M53031	53031	methylsuccinoylcarnitine	Leucine, Isoleucine and Valine Metabolism	Amino Acid	100009275
M38116	38116	indole-3-carboxylate	Tryptophan Metabolism	Amino Acid	100002185
M62853	62853	3-amino-2-piperidone	Urea cycle; Arginine and Proline Metabolism	Amino Acid	100020361
M43258	43258	acisoga	Polyamine Metabolism	Amino Acid	100004541
M42989	42989	N-methyltaurine	Methionine, Cysteine, SAM and Taurine Metabolism	Amino Acid	100004056
M1494	1494	5-oxoproline	Glutathione Metabolism	Amino Acid	1021
M1284	1284	threonine	Glycine, Serine and Threonine Metabolism	Amino Acid	564
M37069	37069	N-methylalanine	Alanine and Aspartate Metabolism	Amino Acid	100001823
M36752	36752	N6-acetyllysine	Lysine Metabolism	Amino Acid	100001734
M1101	1101	homovanillate (HVA)	Tyrosine Metabolism	Amino Acid	117
M33946	33946	N-acetylhistidine	Histidine Metabolism	Amino Acid	100001293
M22138	22138	homocitrulline	Urea cycle; Arginine and Proline Metabolism	Amino Acid	100000963
M33942	33942	N-acetylasparagine	Alanine and Aspartate Metabolism	Amino Acid	100001257
M40730	40730	imidazole propionate	Histidine Metabolism	Amino Acid	100003434
M15681	15681	4-guanidinobutanoate	Guanidino and Acetamido Metabolism	Amino Acid	100000096
M5086	5086	dimethylglycine	Glycine, Serine and Threonine Metabolism	Amino Acid	806
M32397	32397	3-hydroxy-2-ethylpropionate	Leucine, Isoleucine and Valine Metabolism	Amino Acid	100001170
M57547	57547	2,3-dihydroxy-2-methylbutyrate	Leucine, Isoleucine and Valine Metabolism	Amino Acid	100010869
M437	437	5-hydroxyindoleacetate	Tryptophan Metabolism	Amino Acid	71
M43256	43256	N-acetyl-3-methylhistidine*	Histidine Metabolism	Amino Acid	100002204
M32350	32350	1-methyl-4-imidazoleacetate	Histidine Metabolism	Amino Acid	100001208
M27672	27672	3-indoxyl sulfate	Tryptophan Metabolism	Amino Acid	100000467
M43582	43582	5-(galactosylhydroxy)-L-lysine	Lysine Metabolism	Amino Acid	100002462
M1638	1638	arginine	Urea cycle; Arginine and Proline Metabolism	Amino Acid	231
M46225	46225	pyroglutamine*	Glutamate Metabolism	Amino Acid	100001540
M22130	22130	phenyllactate (PLA)	Phenylalanine Metabolism	Amino Acid	100000774
M485	485	spermidine	Polyamine Metabolism	Amino Acid	50
M48114	48114	1-methylguanidine	Guanidino and Acetamido Metabolism	Amino Acid	100000715
M18349	18349	indolelactate	Tryptophan Metabolism	Amino Acid	100000463
M1432	1432	2-hydroxyphenylacetate	Phenylalanine Metabolism	Amino Acid	235
M513	513	creatinine	Creatine Metabolism	Amino Acid	275
M1302	1302	methionine	Methionine, Cysteine, SAM and Taurine Metabolism	Amino Acid	415
M63151	63151	N,N-dimethylalanine	Alanine and Aspartate Metabolism	Amino Acid	100020371
M54910	54910	vanillactate	Tyrosine Metabolism	Amino Acid	100006129
M43549	43549	N-formylanthranilic acid	Tryptophan Metabolism	Amino Acid	100004561
M4970	4970	anthranilate	Tryptophan Metabolism	Amino Acid	1258
M57461	57461	argininate*	Urea cycle; Arginine and Proline Metabolism	Amino Acid	100002769
M43231	43231	6-oxopiperidine-2-carboxylate	Lysine Metabolism	Amino Acid	100004499
M1589	1589	N-acetylmethionine	Methionine, Cysteine, SAM and Taurine Metabolism	Amino Acid	1083
M35428	35428	tiglyl carnitine (C5)	Leucine, Isoleucine and Valine Metabolism	Amino Acid	100001597
M18368	18368	cys-gly, oxidized	Glutathione Metabolism	Amino Acid	1224
M31675	31675	2-pyrrolidinone	Glutamate Metabolism	Amino Acid	100001081
M46548	46548	3-methylglutarylcarnitine (2)	Leucine, Isoleucine and Valine Metabolism	Amino Acid	100005850
M541	541	4-hydroxyphenylacetate	Phenylalanine Metabolism	Amino Acid	144
M48408	48408	tyramine O-sulfate	Tyrosine Metabolism	Amino Acid	100006092
M3141	3141	betaine	Glycine, Serine and Threonine Metabolism	Amino Acid	799
M48434	48434	N-acetylcitrulline	Urea cycle; Arginine and Proline Metabolism	Amino Acid	100001577
M32405	32405	indolepropionate	Tryptophan Metabolism	Amino Acid	100001083
M43255	43255	N-acetyl-1-methylhistidine*	Histidine Metabolism	Amino Acid	100004299
M40499	40499	4-hydroxyglutamate	Glutamate Metabolism	Amino Acid	100002544
M35159	35159	cysteine-glutathione disulfide	Glutathione Metabolism	Amino Acid	100001437
M57	57	glutamate	Glutamate Metabolism	Amino Acid	561
M52281	52281	2-hydroxybutyrate/2-hydroxyisobutyrate	Glutathione Metabolism	Amino Acid	100008928
M4968	4968	alpha-ketobutyrate	Methionine, Cysteine, SAM and Taurine Metabolism	Amino Acid	796
M33950	33950	N-acetylphenylalanine	Phenylalanine Metabolism	Amino Acid	100001256
M18280	18280	gentisate	Tyrosine Metabolism	Amino Acid	100000447
M22185	22185	N-acetylaspartate (NAA)	Alanine and Aspartate Metabolism	Amino Acid	100000787
M48757	48757	N-acetylkynurenine (2)	Tryptophan Metabolism	Amino Acid	100006378
M62559	62559	1-carboxyethylleucine	Leucine, Isoleucine and Valine Metabolism	Amino Acid	100020425
M62558	62558	1-carboxyethylisoleucine	Leucine, Isoleucine and Valine Metabolism	Amino Acid	100020427
M44526	44526	3-methyl-2-oxobutyrate	Leucine, Isoleucine and Valine Metabolism	Amino Acid	100000936
M38127	38127	S-methylmethionine	Methionine, Cysteine, SAM and Taurine Metabolism	Amino Acid	100002183
M512	512	asparagine	Alanine and Aspartate Metabolism	Amino Acid	917
M32349	32349	4-imidazoleacetate	Histidine Metabolism	Amino Acid	100001207
M62309	62309	N-acetyl-isoputreanine	Polyamine Metabolism	Amino Acid	100020487
M57745	57745	phenylacetate	Phenylalanine Metabolism	Amino Acid	100000011
M62805	62805	2,3-dihydroxy-5-methylthio-4-pentenoate (DMTPA)*	Methionine, Cysteine, SAM and Taurine Metabolism	Amino Acid	100020893
M62562	62562	1-carboxyethylvaline	Leucine, Isoleucine and Valine Metabolism	Amino Acid	100020423
M56	56	cystine	Methionine, Cysteine, SAM and Taurine Metabolism	Amino Acid	279
M27513	27513	indoleacetate	Tryptophan Metabolism	Amino Acid	100001034
M39592	39592	S-methylcysteine	Methionine, Cysteine, SAM and Taurine Metabolism	Amino Acid	100002749
M15676	15676	3-methyl-2-oxovalerate	Leucine, Isoleucine and Valine Metabolism	Amino Acid	100000036
M62955	62955	8-methoxykynurenate	Tryptophan Metabolism	Amino Acid	100020360
M58	58	glycine	Glycine, Serine and Threonine Metabolism	Amino Acid	340
M43493	43493	formiminoglutamate	Histidine Metabolism	Amino Acid	100002500
M1669	1669	4-hydroxyphenylpyruvate	Tyrosine Metabolism	Amino Acid	1141
M27710	27710	N-acetylglycine	Glycine, Serine and Threonine Metabolism	Amino Acid	100001006
M22116	22116	4-methyl-2-oxopentanoate	Leucine, Isoleucine and Valine Metabolism	Amino Acid	100000551
M33959	33959	N-acetyltryptophan	Tryptophan Metabolism	Amino Acid	100001254
M42002	42002	lanthionine	Methionine, Cysteine, SAM and Taurine Metabolism	Amino Acid	100003892
M46227	46227	fructosyllysine	Lysine Metabolism	Amino Acid	100005373
M22137	22137	homoarginine	Urea cycle; Arginine and Proline Metabolism	Amino Acid	100000961
M1126	1126	alanine	Alanine and Aspartate Metabolism	Amino Acid	811
M32446	32446	guanidinosuccinate	Guanidino and Acetamido Metabolism	Amino Acid	100001212
M1587	1587	N-acetylleucine	Leucine, Isoleucine and Valine Metabolism	Amino Acid	1082
M22132	22132	alpha-hydroxyisocaproate	Leucine, Isoleucine and Valine Metabolism	Amino Acid	100000706
M37443	37443	cysteine sulfinic acid	Methionine, Cysteine, SAM and Taurine Metabolism	Amino Acid	100002113
M53	53	glutamine	Glutamate Metabolism	Amino Acid	563
M15685	15685	5-hydroxylysine	Lysine Metabolism	Amino Acid	100000054
M44656	44656	isovalerate (C5)	Leucine, Isoleucine and Valine Metabolism	Amino Acid	100000708
M62566	62566	1-carboxyethylphenylalanine	Phenylalanine Metabolism	Amino Acid	100020419
M443	443	aspartate	Alanine and Aspartate Metabolism	Amino Acid	234
M35107	35107	isovalerylglycine	Leucine, Isoleucine and Valine Metabolism	Amino Acid	100001452
M1648	1648	serine	Glycine, Serine and Threonine Metabolism	Amino Acid	503
M33441	33441	isobutyrylcarnitine (C4)	Leucine, Isoleucine and Valine Metabolism	Amino Acid	100001055
M60	60	leucine	Leucine, Isoleucine and Valine Metabolism	Amino Acid	397
M48457	48457	4-methoxyphenol sulfate	Tyrosine Metabolism	Amino Acid	100006262
M32306	32306	hydroxyproline	Urea cycle; Arginine and Proline Metabolism	Amino Acid	1001
M62060	62060	hydroxyasparagine	Alanine and Aspartate Metabolism	Amino Acid	100020205
M43378	43378	S-methylcysteine sulfoxide	Methionine, Cysteine, SAM and Taurine Metabolism	Amino Acid	100002927
M34407	34407	isovalerylcarnitine (C5)	Leucine, Isoleucine and Valine Metabolism	Amino Acid	100001393
M37496	37496	N-acetylputrescine	Polyamine Metabolism	Amino Acid	192
M6146	6146	2-aminoadipate	Lysine Metabolism	Amino Acid	381
M44618	44618	3-methoxytyramine sulfate	Tyrosine Metabolism	Amino Acid	100004634
M18374	18374	methionine sulfoxide	Methionine, Cysteine, SAM and Taurine Metabolism	Amino Acid	100000039
M62783	62783	dimethylguanidino valeric acid (DMGV)*	Urea cycle; Arginine and Proline Metabolism	Amino Acid	100020866
M15720	15720	N-acetylglutamate	Glutamate Metabolism	Amino Acid	100000282
M1558	1558	4-acetamidobutanoate	Polyamine Metabolism	Amino Acid	1113
M2125	2125	taurine	Methionine, Cysteine, SAM and Taurine Metabolism	Amino Acid	512
M1419	1419	5-methylthioadenosine (MTA)	Polyamine Metabolism	Amino Acid	212
M62101	62101	alpha-ketoglutaramate*	Glutamate Metabolism	Amino Acid	100002397
M15716	15716	imidazole lactate	Histidine Metabolism	Amino Acid	100000263
M59	59	histidine	Histidine Metabolism	Amino Acid	355
M1649	1649	valine	Leucine, Isoleucine and Valine Metabolism	Amino Acid	566
M62946	62946	1-methyl-5-imidazoleacetate	Histidine Metabolism	Amino Acid	100002910
M52932	52932	4-hydroxyphenylacetatoylcarnitine	Tyrosine Metabolism	Amino Acid	100006619
M35437	35437	isobutyrylglycine (C4)	Leucine, Isoleucine and Valine Metabolism	Amino Acid	100001590
M1125	1125	isoleucine	Leucine, Isoleucine and Valine Metabolism	Amino Acid	376
M52747	52747	phenol glucuronide	Tyrosine Metabolism	Amino Acid	100006679
M33967	33967	N-acetylisoleucine	Leucine, Isoleucine and Valine Metabolism	Amino Acid	100001276
M48841	48841	p-cresol glucuronide*	Tyrosine Metabolism	Amino Acid	100006191
M35127	35127	prolylhydroxyproline	Urea cycle; Arginine and Proline Metabolism	Amino Acid	100001167
M55072	55072	2-oxoarginine*	Urea cycle; Arginine and Proline Metabolism	Amino Acid	100002784
M35637	35637	cysteinylglycine	Glutathione Metabolism	Amino Acid	278
M15142	15142	allo-threonine	Glycine, Serine and Threonine Metabolism	Amino Acid	100000272
M54923	54923	beta-citrylglutamate	Glutamate Metabolism	Amino Acid	100003271
M32197	32197	3-(4-hydroxyphenyl)lactate (HPLA)	Tyrosine Metabolism	Amino Acid	240
M38754	38754	gamma-carboxyglutamate	Glutamate Metabolism	Amino Acid	100002679
M64	64	phenylalanine	Phenylalanine Metabolism	Amino Acid	460
M62103	62103	cysteinylglycine disulfide*	Glutathione Metabolism	Amino Acid	100002466
M1301	1301	lysine	Lysine Metabolism	Amino Acid	407
M1549	1549	3-hydroxyisobutyrate	Leucine, Isoleucine and Valine Metabolism	Amino Acid	111
M1670	1670	urea	Urea cycle; Arginine and Proline Metabolism	Amino Acid	533
M15677	15677	3-methylhistidine	Histidine Metabolism	Amino Acid	100000042
M22176	22176	cysteine s-sulfate	Methionine, Cysteine, SAM and Taurine Metabolism	Amino Acid	100000808
M44878	44878	methionine sulfone	Methionine, Cysteine, SAM and Taurine Metabolism	Amino Acid	100004635
M42382	42382	S-adenosylhomocysteine (SAH)	Methionine, Cysteine, SAM and Taurine Metabolism	Amino Acid	197
M54	54	tryptophan	Tryptophan Metabolism	Amino Acid	565
M42370	42370	S-1-pyrroline-5-carboxylate	Glutamate Metabolism	Amino Acid	35
M36746	36746	2-hydroxy-3-methylvalerate	Leucine, Isoleucine and Valine Metabolism	Amino Acid	100001541
M1299	1299	tyrosine	Tyrosine Metabolism	Amino Acid	815
M57687	57687	N,N,N-trimethyl-5-aminovalerate	Lysine Metabolism	Amino Acid	100015962
M53229	53229	2-methylserine	Glycine, Serine and Threonine Metabolism	Amino Acid	100009246
M62947	62947	N,N,N-trimethyl-alanylproline betaine (TMAP)	Urea cycle; Arginine and Proline Metabolism	Amino Acid	100020217
M1585	1585	N-acetylalanine	Alanine and Aspartate Metabolism	Amino Acid	1110
M15745	15745	methylsuccinate	Leucine, Isoleucine and Valine Metabolism	Amino Acid	2051
M45095	45095	2-methylbutyrylcarnitine (C5)	Leucine, Isoleucine and Valine Metabolism	Amino Acid	100001509
M46537	46537	alpha-hydroxyisovalerate	Leucine, Isoleucine and Valine Metabolism	Amino Acid	100001300
M1414	1414	3-phosphoglycerate	Glycolysis, Gluconeogenesis, and Pyruvate Metabolism	Carbohydrate	132
M27719	27719	galactonate	Fructose, Mannose and Galactose Metabolism	Carbohydrate	100001026
M15586	15586	maltose	Glycogen Metabolism	Carbohydrate	913
M44688	44688	maltotriose	Glycogen Metabolism	Carbohydrate	100000276
M1519	1519	sucrose	Disaccharides and Oligosaccharides	Carbohydrate	935
M48149	48149	N-acetylglucosaminylasparagine	Aminosugar Metabolism	Carbohydrate	1215
M32377	32377	N-acetylneuraminate	Aminosugar Metabolism	Carbohydrate	1162
M61858	61858	ribulonate/xylulonate/lyxonate*	Pentose Metabolism	Carbohydrate	100019968
M36713	36713	N6-carboxymethyllysine	Advanced Glycation End-product	Carbohydrate	100001768
M53237	53237	sedoheptulose	Pentose Metabolism	Carbohydrate	100002619
M15910	15910	maltotetraose	Glycogen Metabolism	Carbohydrate	100000275
M48152	48152	glucose	Glycolysis, Gluconeogenesis, and Pyruvate Metabolism	Carbohydrate	572
M48153	48153	mannose	Fructose, Mannose and Galactose Metabolism	Carbohydrate	803
M527	527	lactate	Glycolysis, Gluconeogenesis, and Pyruvate Metabolism	Carbohydrate	482
M48990	48990	pyruvate	Glycolysis, Gluconeogenesis, and Pyruvate Metabolism	Carbohydrate	823
M15581	15581	xylose	Pentose Metabolism	Carbohydrate	826
M27731	27731	ribonate	Pentose Metabolism	Carbohydrate	100001007
M46142	46142	mannitol/sorbitol	Fructose, Mannose and Galactose Metabolism	Carbohydrate	100001740
M46539	46539	N-acetylglucosamine/N-acetylgalactosamine	Aminosugar Metabolism	Carbohydrate	100006435
M1572	1572	glycerate	Glycolysis, Gluconeogenesis, and Pyruvate Metabolism	Carbohydrate	1052
M48195	48195	fructose	Fructose, Mannose and Galactose Metabolism	Carbohydrate	878
M575	575	arabinose	Pentose Metabolism	Carbohydrate	828
M15443	15443	glucuronate	Aminosugar Metabolism	Carbohydrate	100000257
M15772	15772	ribitol	Pentose Metabolism	Carbohydrate	100000406
M20675	20675	1,5-anhydroglucitol (1,5-AG)	Glycolysis, Gluconeogenesis, and Pyruvate Metabolism	Carbohydrate	100000580
M48255	48255	arabonate/xylonate	Pentose Metabolism	Carbohydrate	100006115
M42420	42420	erythronate*	Aminosugar Metabolism	Carbohydrate	100001320
M48885	48885	arabitol/xylitol	Pentose Metabolism	Carbohydrate	100006430
M1806	1806	retinol (Vitamin A)	Vitamin A Metabolism	Cofactors and Vitamins	498
M1899	1899	quinolinate	Nicotinate and Nicotinamide Metabolism	Cofactors and Vitamins	182
M47886	47886	bilirubin (E,Z or Z,E)*	Hemoglobin and Porphyrin Metabolism	Cofactors and Vitamins	100001951
M40469	40469	N1-Methyl-2-pyridone-5-carboxamide	Nicotinate and Nicotinamide Metabolism	Cofactors and Vitamins	100001468
M44876	44876	gamma-CEHC	Tocopherol Metabolism	Cofactors and Vitamins	100002094
M27665	27665	1-methylnicotinamide	Nicotinate and Nicotinamide Metabolism	Cofactors and Vitamins	55
M40807	40807	retinal	Vitamin A Metabolism	Cofactors and Vitamins	100004088
M31555	31555	pyridoxate	Vitamin B6 Metabolism	Cofactors and Vitamins	100001121
M41754	41754	heme	Hemoglobin and Porphyrin Metabolism	Cofactors and Vitamins	100001386
M40173	40173	L-urobilin	Hemoglobin and Porphyrin Metabolism	Cofactors and Vitamins	100002568
M1561	1561	alpha-tocopherol	Tocopherol Metabolism	Cofactors and Vitamins	1105
M594	594	nicotinamide	Nicotinate and Nicotinamide Metabolism	Cofactors and Vitamins	432
M2137	2137	biliverdin	Hemoglobin and Porphyrin Metabolism	Cofactors and Vitamins	250
M32586	32586	bilirubin (E,E)*	Hemoglobin and Porphyrin Metabolism	Cofactors and Vitamins	100001950
M62287	62287	delta-CEHC	Tocopherol Metabolism	Cofactors and Vitamins	100020416
M57584	57584	N1-Methyl-4-pyridone-3-carboxamide	Nicotinate and Nicotinamide Metabolism	Cofactors and Vitamins	100001469
M57636	57636	carotene diol (2)	Vitamin A Metabolism	Cofactors and Vitamins	100015967
M57635	57635	carotene diol (1)	Vitamin A Metabolism	Cofactors and Vitamins	100015966
M32426	32426	I-urobilinogen	Hemoglobin and Porphyrin Metabolism	Cofactors and Vitamins	100001226
M57637	57637	carotene diol (3)	Vitamin A Metabolism	Cofactors and Vitamins	100015968
M1508	1508	pantothenate (Vitamin B5)	Pantothenate and CoA Metabolism	Cofactors and Vitamins	1024
M20694	20694	oxalate (ethanedioate)	Ascorbate and Aldarate Metabolism	Cofactors and Vitamins	100000841
M43807	43807	bilirubin	Hemoglobin and Porphyrin Metabolism	Cofactors and Vitamins	1090
M46957	46957	gulonate*	Ascorbate and Aldarate Metabolism	Cofactors and Vitamins	100001586
M2134	2134	FAD	Riboflavin Metabolism	Cofactors and Vitamins	327
M39760	39760	4-oxo-retinoic acid	Vitamin A Metabolism	Cofactors and Vitamins	100002825
M57591	57591	beta-cryptoxanthin	Vitamin A Metabolism	Cofactors and Vitamins	100001977
M27738	27738	threonate	Ascorbate and Aldarate Metabolism	Cofactors and Vitamins	100001022
M1651	1651	pyridoxal	Vitamin B6 Metabolism	Cofactors and Vitamins	491
M52473	52473	gamma-tocopherol/beta-tocopherol	Tocopherol Metabolism	Cofactors and Vitamins	100008998
M32401	32401	trigonelline (N'-methylnicotinate)	Nicotinate and Nicotinamide Metabolism	Cofactors and Vitamins	100001092
M37058	37058	succinylcarnitine (C4-DC)	TCA Cycle	Energy	100001948
M42109	42109	phosphate	Oxidative Phosphorylation	Energy	461
M1437	1437	succinate	TCA Cycle	Energy	252
M1564	1564	citrate	TCA Cycle	Energy	1124
M54724	54724	isocitric lactone	TCA Cycle	Energy	100009239
M46173	46173	aconitate [cis or trans]	TCA Cycle	Energy	100001359
M1303	1303	malate	TCA Cycle	Energy	409
M1643	1643	fumarate	TCA Cycle	Energy	330
M528	528	alpha-ketoglutarate	TCA Cycle	Energy	93
M38399	38399	9,10-DiHOME	Fatty Acid, Dihydroxy	Lipid	179
M57417	57417	N-stearoyl-sphingadienine (d18:2/18:0)*	Ceramides	Lipid	100015632
M37482	37482	17alpha-hydroxypregnenolone 3-sulfate	Pregnenolone Steroids	Lipid	100002128
M54956	54956	linoleoyl-arachidonoyl-glycerol (18:2/20:4) [2]*	Diacylglycerol	Lipid	100010923
M57434	57434	ceramide (d18:1/17:0, d17:1/18:0)*	Ceramides	Lipid	100015737
M61860	61860	octadecadienedioate (C18:2-DC)*	Fatty Acid, Dicarboxylate	Lipid	100019982
M61846	61846	androsterone glucuronide	Androgenic Steroids	Lipid	100002761
M37253	37253	2-hydroxyglutarate	Fatty Acid, Dicarboxylate	Lipid	100002070
M61861	61861	octadecenedioate (C18:1-DC)	Fatty Acid, Dicarboxylate	Lipid	100019978
M38395	38395	12,13-DiHOME	Fatty Acid, Dihydroxy	Lipid	62
M48857	48857	glycerophosphoglycerol	Glycerolipid Metabolism	Lipid	100001619
M57440	57440	ceramide (d18:1/20:0, d16:1/22:0, d20:1/18:0)*	Ceramides	Lipid	100015755
M54949	54949	linoleoyl-docosahexaenoyl-glycerol (18:2/22:6) [1]*	Diacylglycerol	Lipid	100010928
M36594	36594	1-linoleoyl-GPI* (18:2)*	Lysophospholipid	Lipid	100001778
M47112	47112	etiocholanolone glucuronide	Androgenic Steroids	Lipid	100005403
M37529	37529	sphingomyelin (d18:1/18:1, d18:2/18:0)	Sphingomyelins	Lipid	100002106
M42489	42489	2-hydroxydecanoate	Fatty Acid, Monohydroxy	Lipid	100004089
M52468	52468	1-stearoyl-2-linoleoyl-GPI (18:0/18:2)	Phosphatidylinositol (PI)	Lipid	100008994
M32619	32619	pregnenediol sulfate (C21H34O5S)*	Pregnenolone Steroids	Lipid	100002067
M46115	46115	21-hydroxypregnenolone disulfate	Pregnenolone Steroids	Lipid	100001999
M38170	38170	pregnenolone sulfate	Pregnenolone Steroids	Lipid	100002129
M35305	35305	1-palmitoyl-GPI* (16:0)	Lysophospholipid	Lipid	100001655
M52687	52687	1-oleoyl-2-linoleoyl-GPE (18:1/18:2)*	Phosphatidylethanolamine (PE)	Lipid	100009078
M32425	32425	dehydroepiandrosterone sulfate (DHEA-S)	Androgenic Steroids	Lipid	100000792
M52434	52434	palmitoyl dihydrosphingomyelin (d18:0/16:0)*	Dihydrosphingomyelins	Lipid	100008954
M39837	39837	docosadioate (C22-DC)	Fatty Acid, Dicarboxylate	Lipid	100002952
M12035	12035	pelargonate (9:0)	Medium Chain Fatty Acid	Lipid	437
M57365	57365	myristoyl dihydrosphingomyelin (d18:0/14:0)*	Dihydrosphingomyelins	Lipid	100009038
M1356	1356	nonadecanoate (19:0)	Long Chain Saturated Fatty Acid	Lipid	892
M32506	32506	2-linoleoylglycerol (18:2)	Monoacylglycerol	Lipid	100000987
M42446	42446	1-palmitoyl-2-linoleoyl-GPC (16:0/18:2)	Phosphatidylcholine (PC)	Lipid	1537
M35628	35628	1-oleoyl-GPE (18:1)	Lysophospholipid	Lipid	100001569
M33973	33973	epiandrosterone sulfate	Androgenic Steroids	Lipid	100001287
M39831	39831	eicosanedioate (C20-DC)	Fatty Acid, Dicarboxylate	Lipid	100002951
M57516	57516	cerotoylcarnitine (C26)*	Fatty Acid Metabolism (Acyl Carnitine, Long Chain Saturated)	Lipid	100015835
M32452	32452	propionylcarnitine (C3)	Fatty Acid Metabolism (also BCAA Metabolism)	Lipid	100001162
M19324	19324	1-stearoyl-GPI (18:0)	Lysophospholipid	Lipid	100000656
M52477	52477	1-(1-enyl-palmitoyl)-2-oleoyl-GPE (P-16:0/18:1)*	Plasmalogen	Lipid	100009005
M62571	62571	cholic acid glucuronide	Primary Bile Acid Metabolism	Lipid	100020549
M36803	36803	3beta,7alpha-dihydroxy-5-cholestenoate	Sterol	Lipid	100001611
M36600	36600	1-linoleoyl-GPE (18:2)*	Lysophospholipid	Lipid	100001570
M37198	37198	5alpha-pregnan-3beta,20alpha-diol disulfate	Progestin Steroids	Lipid	100001988
M48394	48394	pregnanolone/allopregnanolone sulfate	Progestin Steroids	Lipid	100006173
M33936	33936	octanoylcarnitine (C8)	Fatty Acid Metabolism (Acyl Carnitine, Medium Chain)	Lipid	100001247
M61775	61775	nonanoylcarnitine (C9)	Fatty Acid Metabolism (Acyl Carnitine, Medium Chain)	Lipid	100006620
M57457	57457	glycosyl ceramide (d16:1/24:1, d18:1/22:1)*	Hexosylceramides (HCER)	Lipid	100015730
M62066	62066	glyco-beta-muricholate	Primary Bile Acid Metabolism	Lipid	100020214
M38178	38178	cis-4-decenoylcarnitine (C10:1)	Fatty Acid Metabolism (Acyl Carnitine, Monounsaturated)	Lipid	100002259
M31938	31938	5-hydroxyhexanoate	Fatty Acid, Monohydroxy	Lipid	100001148
M19258	19258	1-myristoyl-2-palmitoyl-GPC (14:0/16:0)	Phosphatidylcholine (PC)	Lipid	100000672
M33941	33941	decanoylcarnitine (C10)	Fatty Acid Metabolism (Acyl Carnitine, Medium Chain)	Lipid	100001251
M34093	34093	hyocholate	Secondary Bile Acid Metabolism	Lipid	100001279
M57518	57518	arachidonoylcarnitine (C20:4)	Fatty Acid Metabolism (Acyl Carnitine, Polyunsaturated)	Lipid	100015837
M47403	47403	17alpha-hydroxypregnanolone glucuronide	Pregnenolone Steroids	Lipid	100005418
M15704	15704	pimelate (C7-DC)	Fatty Acid, Dicarboxylate	Lipid	100000101
M52614	52614	1-(1-enyl-stearoyl)-2-oleoyl-GPE (P-18:0/18:1)	Plasmalogen	Lipid	100008919
M17747	17747	sphingosine	Sphingosines	Lipid	297
M42092	42092	N-palmitoylglycine	Fatty Acid Metabolism (Acyl Glycine)	Lipid	100003686
M1496	1496	methylmalonate (MMA)	Fatty Acid Metabolism (also BCAA Metabolism)	Lipid	418
M35160	35160	oleoylcarnitine (C18:1)	Fatty Acid Metabolism (Acyl Carnitine, Monounsaturated)	Lipid	100001501
M1600	1600	phosphoethanolamine (PE)	Phospholipid Metabolism	Lipid	1026
M47155	47155	glycerophosphoinositol*	Phospholipid Metabolism	Lipid	100001621
M37752	37752	13-HODE + 9-HODE	Fatty Acid, Monohydroxy	Lipid	100002196
M15500	15500	carnitine	Carnitine Metabolism	Lipid	100000007
M52916	52916	2-hydroxylaurate	Fatty Acid, Monohydroxy	Lipid	100008934
M62527	62527	lithocholic acid sulfate (2)	Secondary Bile Acid Metabolism	Lipid	100020824
M52605	52605	sphinganine-1-phosphate	Sphingolipid Synthesis	Lipid	100001876
M1118	1118	arachidate (20:0)	Long Chain Saturated Fatty Acid	Lipid	893
M22036	22036	2-hydroxyoctanoate	Fatty Acid, Monohydroxy	Lipid	100000743
M37196	37196	5alpha-pregnan-3beta,20beta-diol monosulfate (1)	Progestin Steroids	Lipid	100002009
M54968	54968	linoleoyl-linoleoyl-glycerol (18:2/18:2) [1]*	Diacylglycerol	Lipid	100010941
M43761	43761	2-aminoheptanoate	Fatty Acid, Amino	Lipid	100004542
M15506	15506	choline	Phospholipid Metabolism	Lipid	1256
M52234	52234	glycosyl-N-stearoyl-sphingosine (d18:1/18:0)	Hexosylceramides (HCER)	Lipid	100001882
M27447	27447	1-linoleoylglycerol (18:2)	Monoacylglycerol	Lipid	100001040
M32388	32388	dodecanedioate (C12)	Fatty Acid, Dicarboxylate	Lipid	100001102
M1769	1769	cortisone	Corticosteroids	Lipid	273
M34396	34396	phosphocholine	Phospholipid Metabolism	Lipid	267
M31889	31889	taurolithocholate	Secondary Bile Acid Metabolism	Lipid	100001065
M1552	1552	erucate (22:1n9)	Long Chain Monounsaturated Fatty Acid	Lipid	1087
M42459	42459	sphingomyelin (d18:2/16:0, d18:1/16:1)*	Sphingomyelins	Lipid	100004329
M46223	46223	linoleoylcarnitine (C18:2)*	Fatty Acid Metabolism (Acyl Carnitine, Polyunsaturated)	Lipid	100003151
M62059	62059	N-acetyl-2-aminooctanoate*	Fatty Acid, Amino	Lipid	100020204
M33230	33230	1-palmitoleoyl-GPC* (16:1)*	Lysophospholipid	Lipid	100001511
M1642	1642	caprate (10:0)	Medium Chain Fatty Acid	Lipid	888
M44877	44877	N-palmitoyl-sphingosine (d18:1/16:0)	Ceramides	Lipid	1518
M57444	57444	glycosyl-N-(2-hydroxynervonoyl)-sphingosine (d18:1/24:1(2OH))*	Hexosylceramides (HCER)	Lipid	100015752
M52450	52450	1-palmitoyl-2-linoleoyl-GPI (16:0/18:2)	Phosphatidylinositol (PI)	Lipid	1528
M42574	42574	glycohyocholate	Secondary Bile Acid Metabolism	Lipid	100004083
M62784	62784	tauroursodeoxycholic acid sulfate (1)	Secondary Bile Acid Metabolism	Lipid	100020844
M63	63	cholesterol	Sterol	Lipid	266
M32620	32620	glycolithocholate sulfate*	Secondary Bile Acid Metabolism	Lipid	100001657
M62919	62919	tridecenedioate (C13:1-DC)*	Fatty Acid, Dicarboxylate	Lipid	100002199
M52690	52690	1-linoleoyl-GPA (18:2)*	Lysophospholipid	Lipid	100009082
M53189	53189	1-linoleoyl-2-arachidonoyl-GPE (18:2/20:4)*	Phosphatidylethanolamine (PE)	Lipid	100009222
M32827	32827	andro steroid monosulfate C19H28O6S (1)*	Androgenic Steroids	Lipid	100002152
M12067	12067	undecanoate (11:0)	Medium Chain Fatty Acid	Lipid	889
M22842	22842	cholate	Primary Bile Acid Metabolism	Lipid	136
M62923	62923	eicosenedioate (C20:1-DC)*	Fatty Acid, Dicarboxylate	Lipid	100021105
M42603	42603	taurohyocholate*	Secondary Bile Acid Metabolism	Lipid	100004084
M34534	34534	laurylcarnitine (C12)	Fatty Acid Metabolism (Acyl Carnitine, Medium Chain)	Lipid	100001392
M52710	52710	1-linoleoyl-2-arachidonoyl-GPC (18:2/20:4n6)*	Phosphatidylcholine (PC)	Lipid	100009131
M54805	54805	3beta-hydroxy-5-cholestenoate	Sterol	Lipid	100006370
M57437	57437	ceramide (d16:1/24:1, d18:1/22:1)*	Ceramides	Lipid	100015727
M1644	1644	heptanoate (7:0)	Medium Chain Fatty Acid	Lipid	925
M37185	37185	5alpha-androstan-3alpha,17beta-diol monosulfate (2)	Androgenic Steroids	Lipid	100006005
M34397	34397	1-arachidonylglycerol (20:4)	Monoacylglycerol	Lipid	100001433
M57372	57372	N-behenoyl-sphingadienine (d18:2/22:0)*	Ceramides	Lipid	100015624
M35482	35482	2-methylmalonylcarnitine (C4-DC)	Fatty Acid Synthesis	Lipid	100001596
M43847	43847	glycerol 3-phosphate	Glycerolipid Metabolism	Lipid	100000258
M52475	52475	1-(1-enyl-stearoyl)-2-arachidonoyl-GPE (P-18:0/20:4)*	Plasmalogen	Lipid	100008999
M33443	33443	valerate (5:0)	Short Chain Fatty Acid	Lipid	1136
M52611	52611	1-stearoyl-2-docosahexaenoyl-GPC (18:0/22:6)	Phosphatidylcholine (PC)	Lipid	100008916
M48341	48341	1-dihomo-linolenylglycerol (20:3)	Monoacylglycerol	Lipid	100006121
M37183	37183	5alpha-androstan-3alpha,17alpha-diol monosulfate	Androgenic Steroids	Lipid	100002008
M35186	35186	1-arachidonoyl-GPE (20:4n6)*	Lysophospholipid	Lipid	100001571
M48492	48492	behenoyl sphingomyelin (d18:1/22:0)*	Sphingomyelins	Lipid	100006294
M41220	41220	2-stearoyl-GPE (18:0)*	Lysophospholipid	Lipid	100003901
M396	396	glutarate (C5-DC)	Fatty Acid, Dicarboxylate	Lipid	339
M57521	57521	dihomo-linolenoylcarnitine (C20:3n3 or 6)*	Fatty Acid Metabolism (Acyl Carnitine, Polyunsaturated)	Lipid	100015840
M33228	33228	1-arachidonoyl-GPC* (20:4)*	Lysophospholipid	Lipid	100001551
M31912	31912	glycolithocholate	Secondary Bile Acid Metabolism	Lipid	100001064
M62890	62890	taurochenodeoxycholic acid 3-sulfate	Secondary Bile Acid Metabolism	Lipid	100021093
M1124	1124	myo-inositol	Inositol Metabolism	Lipid	363
M43507	43507	3b-hydroxy-5-cholenoic acid	Secondary Bile Acid Metabolism	Lipid	100004182
M17945	17945	2-hydroxystearate	Fatty Acid, Monohydroxy	Lipid	1239
M34428	34428	1-palmitoyl-GPA (16:0)	Lysophospholipid	Lipid	100001445
M40062	40062	4-hydroxy-2-oxoglutaric acid	Fatty Acid, Dicarboxylate	Lipid	100002537
M1645	1645	laurate (12:0)	Medium Chain Fatty Acid	Lipid	181
M57658	57658	heneicosapentaenoate (21:5n3)	Long Chain Polyunsaturated Fatty Acid (n3 and n6)	Lipid	100015797
M34409	34409	stearoylcarnitine (C18)	Fatty Acid Metabolism (Acyl Carnitine, Long Chain Saturated)	Lipid	100001391
M57511	57511	linolenoylcarnitine (C18:3)*	Fatty Acid Metabolism (Acyl Carnitine, Polyunsaturated)	Lipid	100015831
M62735	62735	4-methylhexanoylglutamine	Fatty Acid Metabolism (Acyl Glutamine)	Lipid	100020631
M1605	1605	ursodeoxycholate	Secondary Bile Acid Metabolism	Lipid	1135
M57520	57520	dihomo-linoleoylcarnitine (C20:2)*	Fatty Acid Metabolism (Acyl Carnitine, Polyunsaturated)	Lipid	100015839
M61702	61702	2-hydroxyphytanate*	Fatty Acid, Branched	Lipid	100004414
M61827	61827	2-hydroxyheptanoate*	Fatty Acid, Monohydroxy	Lipid	100019960
M52683	52683	1-palmitoleoyl-2-linoleoyl-GPC (16:1/18:2)*	Phosphatidylcholine (PC)	Lipid	100009075
M40406	40406	trimethylamine N-oxide	Phospholipid Metabolism	Lipid	100003397
M1712	1712	cortisol	Corticosteroids	Lipid	356
M52235	52235	1-stearoyl-2-arachidonoyl-GPS (18:0/20:4)	Phosphatidylserine (PS)	Lipid	100001872
M57443	57443	ceramide (d18:2/24:1, d18:1/24:2)*	Ceramides	Lipid	100015744
M33983	33983	tauro-beta-muricholate	Primary Bile Acid Metabolism	Lipid	100001250
M33952	33952	myristoylcarnitine (C14)	Fatty Acid Metabolism (Acyl Carnitine, Long Chain Saturated)	Lipid	100001270
M33419	33419	2-palmitoylglycerol (16:0)	Monoacylglycerol	Lipid	100001048
M32497	32497	10-undecenoate (11:1n1)	Medium Chain Fatty Acid	Lipid	100001197
M542	542	3-hydroxybutyrate (BHBA)	Ketone Bodies	Lipid	254
M57416	57416	N-palmitoyl-sphingadienine (d18:2/16:0)*	Ceramides	Lipid	100015609
M53180	53180	1-palmitoleoyl-2-linolenoyl-GPC (16:1/18:3)*	Phosphatidylcholine (PC)	Lipid	100009345
M33968	33968	5-dodecenoate (12:1n7)	Medium Chain Fatty Acid	Lipid	100001232
M61769	61769	5-dodecenoylcarnitine (C12:1)	Fatty Acid Metabolism (Acyl Carnitine, Monounsaturated)	Lipid	100016069
M57523	57523	docosahexaenoylcarnitine (C22:6)*	Fatty Acid Metabolism (Acyl Carnitine, Polyunsaturated)	Lipid	100015845
M52438	52438	1-stearoyl-2-oleoyl-GPC (18:0/18:1)	Phosphatidylcholine (PC)	Lipid	100008904
M57478	57478	sphingomyelin (d18:1/25:0, d19:0/24:1, d20:1/23:0, d19:1/24:0)*	Sphingomyelins	Lipid	100015792
M34445	34445	sphingosine 1-phosphate	Sphingosines	Lipid	100000626
M57432	57432	ceramide (d18:1/14:0, d16:1/16:0)*	Ceramides	Lipid	100015735
M57517	57517	ximenoylcarnitine (C26:1)*	Fatty Acid Metabolism (Acyl Carnitine, Monounsaturated)	Lipid	100015836
M57664	57664	N-oleoylserine	Endocannabinoid	Lipid	100015641
M31934	31934	2-hydroxyadipate	Fatty Acid, Dicarboxylate	Lipid	100001153
M22001	22001	3-hydroxyoctanoate	Fatty Acid, Monohydroxy	Lipid	100000773
M31943	31943	3-hydroxysebacate	Fatty Acid, Monohydroxy	Lipid	100001145
M61866	61866	heptenedioate (C7:1-DC)*	Fatty Acid, Dicarboxylate	Lipid	100019981
M57531	57531	nervonoylcarnitine (C24:1)*	Fatty Acid Metabolism (Acyl Carnitine, Monounsaturated)	Lipid	100015846
M57330	57330	lignoceroyl sphingomyelin (d18:1/24:0)	Sphingomyelins	Lipid	100006298
M15872	15872	malonate	Fatty Acid Synthesis	Lipid	818
M19265	19265	1-stearoyl-2-oleoyl-GPS (18:0/18:1)	Phosphatidylserine (PS)	Lipid	100000639
M36850	36850	taurolithocholate 3-sulfate	Secondary Bile Acid Metabolism	Lipid	100001658
M52673	52673	1-(1-enyl-palmitoyl)-2-arachidonoyl-GPE (P-16:0/20:4)*	Plasmalogen	Lipid	100009002
M53013	53013	glycosyl-N-palmitoyl-sphingosine (d18:1/16:0)	Hexosylceramides (HCER)	Lipid	100009272
M1563	1563	chenodeoxycholate	Primary Bile Acid Metabolism	Lipid	1123
M37207	37207	androstenediol (3alpha, 17alpha) monosulfate (2)	Androgenic Steroids	Lipid	100002026
M57519	57519	eicosenoylcarnitine (C20:1)*	Fatty Acid Metabolism (Acyl Carnitine, Monounsaturated)	Lipid	100015838
M57463	57463	linoleoylcholine*	Fatty Acid Metabolism (Acyl Choline)	Lipid	100015760
M52603	52603	1,2-dilinoleoyl-GPC (18:2/18:2)	Phosphatidylcholine (PC)	Lipid	100008903
M32980	32980	adrenate (22:4n6)	Long Chain Polyunsaturated Fatty Acid (n3 and n6)	Lipid	100001193
M57699	57699	cortolone glucuronide (1)	Corticosteroids	Lipid	100015971
M1759	1759	N-stearoyl-sphinganine (d18:0/18:0)*	Dihydroceramides	Lipid	922
M54979	54979	N-stearoyl-sphingosine (d18:1/18:0)*	Ceramides	Lipid	1547
M43343	43343	2-aminooctanoate	Fatty Acid, Amino	Lipid	100004227
M37202	37202	androstenediol (3beta,17beta) disulfate (1)	Androgenic Steroids	Lipid	100001992
M57467	57467	docosatrienoate (22:3n6)*	Long Chain Polyunsaturated Fatty Acid (n3 and n6)	Lipid	100015762
M52944	52944	palmitoylcholine	Fatty Acid Metabolism (Acyl Choline)	Lipid	100009233
M54945	54945	oleoyl-oleoyl-glycerol (18:1/18:1) [1]*	Diacylglycerol	Lipid	100010918
M53010	53010	lactosyl-N-palmitoyl-sphingosine (d18:1/16:0)	Lactosylceramides (LCER)	Lipid	100009030
M57370	57370	lactosyl-N-nervonoyl-sphingosine (d18:1/24:1)*	Lactosylceramides (LCER)	Lipid	100015620
M34419	34419	1-linoleoyl-GPC (18:2)	Lysophospholipid	Lipid	100001395
M53176	53176	1-linoleoyl-2-linolenoyl-GPC (18:2/18:3)*	Phosphatidylcholine (PC)	Lipid	100009343
M53263	53263	docosahexaenoylcholine	Fatty Acid Metabolism (Acyl Choline)	Lipid	100009333
M57464	57464	stearoylcholine*	Fatty Acid Metabolism (Acyl Choline)	Lipid	100015759
M53260	53260	oleoylcholine	Fatty Acid Metabolism (Acyl Choline)	Lipid	100009331
M52697	52697	1-oleoyl-2-docosahexaenoyl-GPC (18:1/22:6)*	Phosphatidylcholine (PC)	Lipid	100009130
M1358	1358	stearate (18:0)	Long Chain Saturated Fatty Acid	Lipid	439
M49617	49617	1-lignoceroyl-GPC (24:0)	Lysophospholipid	Lipid	100002873
M52616	52616	1-palmitoyl-2-stearoyl-GPC (16:0/18:0)	Phosphatidylcholine (PC)	Lipid	100008921
M62557	62557	3-hydroxyhexanoylcarnitine (1)	Fatty Acid Metabolism (Acyl Carnitine, Hydroxy)	Lipid	100020825
M19130	19130	1,2-dipalmitoyl-GPC (16:0/16:0)	Phosphatidylcholine (PC)	Lipid	100000657
M61843	61843	3-hydroxyoleate*	Fatty Acid, Monohydroxy	Lipid	100019966
M52452	52452	1-stearoyl-2-linoleoyl-GPC (18:0/18:2)*	Phosphatidylcholine (PC)	Lipid	100008980
M27414	27414	beta-sitosterol	Sterol	Lipid	100001033
M63057	63057	picolinoylglycine	Fatty Acid Metabolism (Acyl Glycine)	Lipid	100021198
M62277	62277	hydroxy-CMPF*	Fatty Acid, Dicarboxylate	Lipid	100019794
M53261	53261	arachidonoylcholine	Fatty Acid Metabolism (Acyl Choline)	Lipid	100009332
M52478	52478	1-(1-enyl-palmitoyl)-2-oleoyl-GPC (P-16:0/18:1)*	Plasmalogen	Lipid	100009007
M62921	62921	pregnenetriol disulfate*	Pregnenolone Steroids	Lipid	100021104
M37210	37210	androstenediol (3beta,17beta) monosulfate (2)	Androgenic Steroids	Lipid	100002029
M57810	57810	nisinate (24:6n3)	Long Chain Polyunsaturated Fatty Acid (n3 and n6)	Lipid	100015785
M37211	37211	androstenediol (3beta,17beta) monosulfate (1)	Androgenic Steroids	Lipid	100002028
M62152	62152	sphingomyelin (d17:1/14:0, d16:1/15:0)*	Sphingomyelins	Lipid	100020276
M38165	38165	palmitoyl ethanolamide	Endocannabinoid	Lipid	1489
M52682	52682	1-(1-enyl-palmitoyl)-2-linoleoyl-GPC (P-16:0/18:2)*	Plasmalogen	Lipid	100009009
M39378	39378	tauroursodeoxycholate	Secondary Bile Acid Metabolism	Lipid	100002912
M52433	52433	sphingomyelin (d17:1/16:0, d18:1/15:0, d16:1/17:0)*	Sphingomyelins	Lipid	100006314
M54946	54946	oleoyl-oleoyl-glycerol (18:1/18:1) [2]*	Diacylglycerol	Lipid	100010919
M53262	53262	dihomo-linolenoyl-choline	Fatty Acid Metabolism (Acyl Choline)	Lipid	100009335
M52748	52748	1-(1-enyl-stearoyl)-2-linoleoyl-GPE (P-18:0/18:2)*	Plasmalogen	Lipid	100009225
M54961	54961	oleoyl-arachidonoyl-glycerol (18:1/20:4) [2]*	Diacylglycerol	Lipid	100010937
M61505	61505	1-cerotoyl-GPC (26:0)*	Lysophospholipid	Lipid	100015772
M52634	52634	palmitoyl-linoleoyl-glycerol (16:0/18:2) [2]*	Diacylglycerol	Lipid	100009055
M57473	57473	sphingomyelin (d18:0/18:0, d19:0/17:0)*	Dihydrosphingomyelins	Lipid	100009027
M46325	46325	1-arachidonoyl-GPA (20:4)	Lysophospholipid	Lipid	100004442
M39271	39271	1-(1-enyl-stearoyl)-GPE (P-18:0)*	Lysoplasmalogen	Lipid	100003001
M37506	37506	palmitoyl sphingomyelin (d18:1/16:0)	Sphingomyelins	Lipid	100002107
M63251	63251	11beta-hydroxyandrosterone glucuronide	Androgenic Steroids	Lipid	100020541
M46172	46172	5alpha-pregnan-diol disulfate	Progestin Steroids	Lipid	100002015
M38102	38102	oleoyl ethanolamide	Endocannabinoid	Lipid	1137
M33972	33972	10-nonadecenoate (19:1n9)	Long Chain Monounsaturated Fatty Acid	Lipid	100001277
M52462	52462	1-palmitoyl-2-arachidonoyl-GPC (16:0/20:4n6)	Phosphatidylcholine (PC)	Lipid	100008914
M52677	52677	1-(1-enyl-palmitoyl)-2-linoleoyl-GPE (P-16:0/18:2)*	Plasmalogen	Lipid	100009069
M37186	37186	5alpha-androstan-3alpha,17beta-diol monosulfate (1)	Androgenic Steroids	Lipid	100002018
M43264	43264	(R)-3-hydroxybutyrylcarnitine	Fatty Acid Metabolism (Acyl Carnitine, Hydroxy)	Lipid	100003926
M52716	52716	1-(1-enyl-palmitoyl)-2-palmitoyl-GPC (P-16:0/16:0)*	Plasmalogen	Lipid	100009162
M53258	53258	eicosapentaenoylcholine	Fatty Acid Metabolism (Acyl Choline)	Lipid	100009336
M62922	62922	pregnenetriol sulfate*	Pregnenolone Steroids	Lipid	100021103
M62851	62851	hydroxypalmitoyl sphingomyelin (d18:1/16:0(OH))	Sphingomyelins	Lipid	100021000
M57513	57513	arachidoylcarnitine (C20)*	Fatty Acid Metabolism (Acyl Carnitine, Long Chain Saturated)	Lipid	100015833
M21239	21239	8-hydroxyoctanoate	Fatty Acid, Monohydroxy	Lipid	100000956
M1110	1110	arachidonate (20:4n6)	Long Chain Polyunsaturated Fatty Acid (n3 and n6)	Lipid	229
M35631	35631	1-palmitoyl-GPE (16:0)	Lysophospholipid	Lipid	100001567
M15990	15990	glycerophosphorylcholine (GPC)	Phospholipid Metabolism	Lipid	100000269
M33961	33961	1-stearoyl-GPC (18:0)	Lysophospholipid	Lipid	100001271
M37190	37190	5alpha-androstan-3beta,17beta-diol disulfate	Androgenic Steroids	Lipid	100001987
M38296	38296	(16 or 17)-methylstearate (a19:0 or i19:0)	Fatty Acid, Branched	Lipid	100002356
M32415	32415	docosadienoate (22:2n6)	Long Chain Polyunsaturated Fatty Acid (n3 and n6)	Lipid	100001182
M32562	32562	pregnen-diol disulfate*	Pregnenolone Steroids	Lipid	100001993
M39732	39732	N-oleoyltaurine	Endocannabinoid	Lipid	100003119
M57453	57453	glycosyl ceramide (d18:2/24:1, d18:1/24:2)*	Hexosylceramides (HCER)	Lipid	100015745
M1336	1336	palmitate (16:0)	Long Chain Saturated Fatty Acid	Lipid	424
M48258	48258	1-oleoyl-GPC (18:1)	Lysophospholipid	Lipid	100001272
M1121	1121	margarate (17:0)	Long Chain Saturated Fatty Acid	Lipid	891
M37209	37209	androstenediol (3alpha, 17alpha) monosulfate (3)	Androgenic Steroids	Lipid	100002027
M44681	44681	palmitoylcarnitine (C16)	Fatty Acid Metabolism (Acyl Carnitine, Long Chain Saturated)	Lipid	100000776
M17805	17805	dihomolinoleate (20:2n6)	Long Chain Polyunsaturated Fatty Acid (n3 and n6)	Lipid	1231
M52435	52435	sphingomyelin (d18:2/23:0, d18:1/23:1, d17:1/24:1)*	Sphingomyelins	Lipid	100008956
M54970	54970	oleoyl-linolenoyl-glycerol (18:1/18:3) [2]*	Diacylglycerol	Lipid	100010944
M62984	62984	palmitoyl-sphingosine-phosphoethanolamine (d18:1/16:0)	Ceramide PEs	Lipid	100021162
M42395	42395	undecanedioate (C11-DC)	Fatty Acid, Dicarboxylate	Lipid	100001617
M57479	57479	sphingomyelin (d18:2/24:2)*	Sphingomyelins	Lipid	100015789
M33587	33587	eicosenoate (20:1n9 or 1n11)	Long Chain Monounsaturated Fatty Acid	Lipid	100001335
M52285	52285	oleate/vaccenate (18:1)	Long Chain Monounsaturated Fatty Acid	Lipid	100008930
M35819	35819	2-palmitoleoyl-GPC* (16:1)*	Lysophospholipid	Lipid	100001561
M37192	37192	5alpha-androstan-3beta,17beta-diol monosulfate (2)	Androgenic Steroids	Lipid	100002024
M18362	18362	azelate (C9-DC)	Fatty Acid, Dicarboxylate	Lipid	2029
M52449	52449	1-stearoyl-2-arachidonoyl-GPI (18:0/20:4)	Phosphatidylinositol (PI)	Lipid	100000616
M52938	52938	3-hydroxystearate	Fatty Acid, Monohydroxy	Lipid	100008933
M52726	52726	1-stearoyl-2-oleoyl-GPI (18:0/18:1)*	Phosphatidylinositol (PI)	Lipid	100009181
M57331	57331	behenoyl dihydrosphingomyelin (d18:0/22:0)*	Dihydrosphingomyelins	Lipid	100009026
M52474	52474	1-(1-enyl-palmitoyl)-GPC (P-16:0)*	Lysoplasmalogen	Lipid	100002875
M52461	52461	1-palmitoyl-2-oleoyl-GPC (16:0/18:1)	Phosphatidylcholine (PC)	Lipid	1539
M21184	21184	1-oleoylglycerol (18:1)	Monoacylglycerol	Lipid	100000924
M37203	37203	androstenediol (3beta,17beta) disulfate (2)	Androgenic Steroids	Lipid	100001994
M57659	57659	N-palmitoylserine	Endocannabinoid	Lipid	100015640
M42450	42450	1-stearoyl-2-arachidonoyl-GPC (18:0/20:4)	Phosphatidylcholine (PC)	Lipid	100001869
M33971	33971	10-heptadecenoate (17:1n7)	Long Chain Monounsaturated Fatty Acid	Lipid	100001278
M63109	63109	2R,3R-dihydroxybutyrate	Fatty Acid, Dihydroxy	Lipid	100002367
M35718	35718	dihomolinolenate (20:3n3 or 3n6)	Long Chain Polyunsaturated Fatty Acid (n3 and n6)	Lipid	100001739
M57476	57476	sphingomyelin (d18:0/20:0, d16:0/22:0)*	Dihydrosphingomyelins	Lipid	100015786
M32398	32398	sebacate (C10-DC)	Fatty Acid, Dicarboxylate	Lipid	100001211
M53224	53224	pimeloylcarnitine/3-methyladipoylcarnitine (C7-DC)	Fatty Acid Metabolism (Acyl Carnitine, Dicarboxylate)	Lipid	100009407
M52495	52495	sphingomyelin (d18:1/21:0, d17:1/22:0, d16:1/23:0)*	Sphingomyelins	Lipid	100009025
M52470	52470	1-palmitoyl-2-palmitoleoyl-GPC (16:0/16:1)*	Phosphatidylcholine (PC)	Lipid	100008984
M57483	57483	sphingomyelin (d17:2/16:0, d18:2/15:0)*	Sphingomyelins	Lipid	100015793
M20676	20676	maleate	Fatty Acid, Dicarboxylate	Lipid	100000707
M52984	52984	(S)-3-hydroxybutyrylcarnitine	Fatty Acid Metabolism (Acyl Carnitine, Hydroxy)	Lipid	100009271
M36754	36754	octadecanedioate (C18)	Fatty Acid, Dicarboxylate	Lipid	100001615
M46798	46798	oleoyl-linoleoyl-glycerol (18:1/18:2) [1]	Diacylglycerol	Lipid	100002989
M36749	36749	3-methyladipate	Fatty Acid, Dicarboxylate	Lipid	100001765
M32504	32504	docosapentaenoate (DPA; 22:5n3)	Long Chain Polyunsaturated Fatty Acid (n3 and n6)	Lipid	100001181
M62873	62873	cis-4-decenoate (10:1n6)*	Medium Chain Fatty Acid	Lipid	100002796
M12261	12261	taurodeoxycholate	Secondary Bile Acid Metabolism	Lipid	1668
M19503	19503	stearoyl sphingomyelin (d18:1/18:0)	Sphingomyelins	Lipid	1538
M37184	37184	5alpha-androstan-3alpha,17beta-diol disulfate	Androgenic Steroids	Lipid	100002017
M61840	61840	3-hydroxyoleoylcarnitine	Fatty Acid Metabolism (Acyl Carnitine, Hydroxy)	Lipid	100019801
M15730	15730	suberate (C8-DC)	Fatty Acid, Dicarboxylate	Lipid	100000016
M42398	42398	1-stearoyl-GPE (18:0)	Lysophospholipid	Lipid	100001461
M62526	62526	lithocholate sulfate (1)	Secondary Bile Acid Metabolism	Lipid	100020823
M57482	57482	sphingomyelin (d18:2/23:1)*	Sphingomyelins	Lipid	100015791
M63191	63191	branched chain 14:0 dicarboxylic acid	Fatty Acid, Dicarboxylate	Lipid	100021374
M61700	61700	2-hydroxyarachidate*	Fatty Acid, Monohydroxy	Lipid	100019892
M52431	52431	1-palmitoleoylglycerol (16:1)*	Monoacylglycerol	Lipid	100008952
M46799	46799	oleoyl-linoleoyl-glycerol (18:1/18:2) [2]	Diacylglycerol	Lipid	100002990
M52465	52465	1-palmitoyl-2-docosahexaenoyl-GPE (16:0/22:6)*	Phosphatidylethanolamine (PE)	Lipid	100008991
M32417	32417	docosatrienoate (22:3n3)	Long Chain Polyunsaturated Fatty Acid (n3 and n6)	Lipid	100001195
M52623	52623	1-stearoyl-2-oleoyl-GPG (18:0/18:1)	Phosphatidylglycerol (PG)	Lipid	100001866
M52970	52970	ursodeoxycholate sulfate (1)	Secondary Bile Acid Metabolism	Lipid	100009261
M35253	35253	2-palmitoyl-GPC* (16:0)*	Lysophospholipid	Lipid	100001562
M18497	18497	taurocholate	Primary Bile Acid Metabolism	Lipid	1648
M52610	52610	1-palmitoyl-2-docosahexaenoyl-GPC (16:0/22:6)	Phosphatidylcholine (PC)	Lipid	100008915
M57421	57421	glycosyl-N-behenoyl-sphingadienine (d18:2/22:0)*	Hexosylceramides (HCER)	Lipid	100015625
M52929	52929	3,4-methyleneheptanoylcarnitine	Fatty Acid Metabolism (Acyl Carnitine, Monounsaturated)	Lipid	100009234
M33997	33997	campesterol	Sterol	Lipid	100001269
M52713	52713	1-(1-enyl-palmitoyl)-2-palmitoleoyl-GPC (P-16:0/16:1)*	Plasmalogen	Lipid	100009160
M31591	31591	androsterone sulfate	Androgenic Steroids	Lipid	100001073
M32198	32198	acetylcarnitine (C2)	Fatty Acid Metabolism (Acyl Carnitine, Short Chain)	Lipid	100000802
M62951	62951	2,4-dihydroxybutyrate	Fatty Acid, Dihydroxy	Lipid	100002285
M57474	57474	sphingomyelin (d18:2/18:1)*	Sphingomyelins	Lipid	100015788
M61871	61871	3-carboxy-4-methyl-5-pentyl-2-furanpropionate (3-CMPFP)	Fatty Acid, Dicarboxylate	Lipid	100020004
M57422	57422	lactosyl-N-behenoyl-sphingosine (d18:1/22:0)*	Lactosylceramides (LCER)	Lipid	100015623
M57448	57448	glycosyl ceramide (d18:1/23:1, d17:1/24:1)*	Hexosylceramides (HCER)	Lipid	100015751
M1114	1114	deoxycholate	Secondary Bile Acid Metabolism	Lipid	302
M33969	33969	stearidonate (18:4n3)	Long Chain Polyunsaturated Fatty Acid (n3 and n6)	Lipid	100001229
M42463	42463	sphingomyelin (d18:1/14:0, d16:1/16:0)*	Sphingomyelins	Lipid	100004328
M37455	37455	glycerophosphoethanolamine	Phospholipid Metabolism	Lipid	100001620
M57515	57515	lignoceroylcarnitine (C24)*	Fatty Acid Metabolism (Acyl Carnitine, Long Chain Saturated)	Lipid	100015834
M53223	53223	palmitoleoylcarnitine (C16:1)*	Fatty Acid Metabolism (Acyl Carnitine, Monounsaturated)	Lipid	100009406
M36602	36602	1-oleoyl-GPI (18:1)	Lysophospholipid	Lipid	100001777
M52454	52454	1-palmitoyl-2-dihomo-linolenoyl-GPC (16:0/20:3n3 or 6)*	Phosphatidylcholine (PC)	Lipid	100008985
M61865	61865	octadecenedioylcarnitine (C18:1-DC)*	Fatty Acid Metabolism (Acyl Carnitine, Dicarboxylate)	Lipid	100005996
M52437	52437	sphingomyelin (d18:2/24:1, d18:1/24:2)*	Sphingomyelins	Lipid	100008957
M31787	31787	3-carboxy-4-methyl-5-propyl-2-furanpropanoate (CMPF)	Fatty Acid, Dicarboxylate	Lipid	100001178
M47132	47132	5alpha-androstan-3alpha,17beta-diol 17-glucuronide	Androgenic Steroids	Lipid	100005396
M57477	57477	sphingomyelin (d18:1/22:2, d18:2/22:1, d16:1/24:2)*	Sphingomyelins	Lipid	100006296
M38768	38768	(14 or 15)-methylpalmitate (a17:0 or i17:0)	Fatty Acid, Branched	Lipid	100002945
M52447	52447	1-stearoyl-2-arachidonoyl-GPE (18:0/20:4)	Phosphatidylethanolamine (PE)	Lipid	100008977
M52436	52436	tricosanoyl sphingomyelin (d18:1/23:0)*	Sphingomyelins	Lipid	100008955
M52604	52604	N-palmitoyl-sphinganine (d18:0/16:0)	Dihydroceramides	Lipid	100009028
M54966	54966	diacylglycerol (16:1/18:2 [2], 16:0/18:3 [1])*	Diacylglycerol	Lipid	100010940
M31932	31932	propionylglycine (C3)	Fatty Acid Metabolism (also BCAA Metabolism)	Lipid	100001150
M45951	45951	1-linolenoyl-GPC (18:3)*	Lysophospholipid	Lipid	100005350
M62918	62918	tetradecadienedioate (C14:2-DC)*	Fatty Acid, Dicarboxylate	Lipid	100021100
M17769	17769	sphinganine	Sphingolipid Synthesis	Lipid	313
M33447	33447	palmitoleate (16:1n7)	Long Chain Monounsaturated Fatty Acid	Lipid	452
M40708	40708	pregnanediol-3-glucuronide	Progestin Steroids	Lipid	100003470
M52982	52982	glycodeoxycholate glucuronide (1)	Secondary Bile Acid Metabolism	Lipid	100009266
M34035	34035	linolenate (18:3n3 or 3n6)	Long Chain Polyunsaturated Fatty Acid (n3 and n6)	Lipid	100001337
M21232	21232	2-oleoylglycerol (18:1)	Monoacylglycerol	Lipid	100000943
M19263	19263	1-palmitoyl-2-oleoyl-GPE (16:0/18:1)	Phosphatidylethanolamine (PE)	Lipid	1526
M54907	54907	hexanoylglutamine	Fatty Acid Metabolism (Acyl Glutamine)	Lipid	100001733
M54960	54960	oleoyl-arachidonoyl-glycerol (18:1/20:4) [1]*	Diacylglycerol	Lipid	100010936
M57652	57652	hexadecadienoate (16:2n6)	Long Chain Polyunsaturated Fatty Acid (n3 and n6)	Lipid	100009394
M52464	52464	1-palmitoyl-2-arachidonoyl-GPE (16:0/20:4)*	Phosphatidylethanolamine (PE)	Lipid	100008990
M57480	57480	sphingomyelin (d18:2/21:0, d16:2/23:0)*	Sphingomyelins	Lipid	100015790
M52689	52689	1-(1-enyl-palmitoyl)-2-arachidonoyl-GPC (P-16:0/20:4)*	Plasmalogen	Lipid	100009014
M42448	42448	1-stearoyl-2-oleoyl-GPE (18:0/18:1)	Phosphatidylethanolamine (PE)	Lipid	100001856
M39609	39609	16-hydroxypalmitate	Fatty Acid, Monohydroxy	Lipid	100002953
M18476	18476	glycocholate	Primary Bile Acid Metabolism	Lipid	342
M45970	45970	1-palmitoyl-GPG (16:0)*	Lysophospholipid	Lipid	100005717
M61862	61862	hexadecenedioate (C16:1-DC)*	Fatty Acid, Dicarboxylate	Lipid	100019975
M62069	62069	3-hydroxyadipate*	Fatty Acid, Dicarboxylate	Lipid	100004396
M1105	1105	linoleate (18:2n6)	Long Chain Polyunsaturated Fatty Acid (n3 and n6)	Lipid	180
M32346	32346	glycochenodeoxycholate	Primary Bile Acid Metabolism	Lipid	1628
M33955	33955	1-palmitoyl-GPC (16:0)	Lysophospholipid	Lipid	100001263
M57663	57663	2-hydroxybehenate	Fatty Acid, Monohydroxy	Lipid	100015637
M34437	34437	1-stearoyl-GPG (18:0)	Lysophospholipid	Lipid	100001462
M32807	32807	taurocholenate sulfate*	Secondary Bile Acid Metabolism	Lipid	100001990
M32599	32599	glycocholenate sulfate*	Secondary Bile Acid Metabolism	Lipid	100001989
M52975	52975	glycodeoxycholate 3-sulfate	Secondary Bile Acid Metabolism	Lipid	100006642
M52633	52633	palmitoyl-linoleoyl-glycerol (16:0/18:2) [1]*	Diacylglycerol	Lipid	100009052
M57577	57577	isoursodeoxycholate	Secondary Bile Acid Metabolism	Lipid	100002488
M47154	47154	sphingomyelin (d18:2/14:0, d18:1/14:1)*	Sphingomyelins	Lipid	100005985
M54955	54955	linoleoyl-arachidonoyl-glycerol (18:2/20:4) [1]*	Diacylglycerol	Lipid	100010922
M62064	62064	3-hydroxybutyroylglycine	Fatty Acid Metabolism (Acyl Glycine)	Lipid	100020211
M21158	21158	3-hydroxymyristate	Fatty Acid, Monohydroxy	Lipid	100000882
M53209	53209	1-oleoyl-2-docosahexaenoyl-GPE (18:1/22:6)*	Phosphatidylethanolamine (PE)	Lipid	100009220
M62950	62950	2S,3R-dihydroxybutyrate	Fatty Acid, Dihydroxy	Lipid	100002284
M37187	37187	5alpha-androstan-3beta,17alpha-diol disulfate	Androgenic Steroids	Lipid	100002021
M36747	36747	deoxycarnitine	Carnitine Metabolism	Lipid	100001662
M18467	18467	eicosapentaenoate (EPA; 20:5n3)	Long Chain Polyunsaturated Fatty Acid (n3 and n6)	Lipid	2050
M57369	57369	glycosyl-N-nervonoyl-sphingosine (d18:1/24:1)*	Hexosylceramides (HCER)	Lipid	100001878
M57430	57430	N-palmitoyl-heptadecasphingosine (d17:1/16:0)*	Ceramides	Lipid	100015731
M52467	52467	1-palmitoyl-2-arachidonoyl-GPI (16:0/20:4)*	Phosphatidylinositol (PI)	Lipid	100008993
M52669	52669	1-palmitoyl-2-oleoyl-GPI (16:0/18:1)*	Phosphatidylinositol (PI)	Lipid	100009066
M18494	18494	taurochenodeoxycholate	Primary Bile Acid Metabolism	Lipid	1629
M61867	61867	octadecanedioylcarnitine (C18-DC)*	Fatty Acid Metabolism (Acyl Carnitine, Dicarboxylate)	Lipid	100005998
M38271	38271	pristanate	Fatty Acid, Branched	Lipid	477
M52983	52983	glycochenodeoxycholate glucuronide (1)	Primary Bile Acid Metabolism	Lipid	100009264
M15122	15122	glycerol	Glycerolipid Metabolism	Lipid	1254
M48490	48490	sphingomyelin (d18:1/20:0, d16:1/22:0)*	Sphingomyelins	Lipid	100006290
M35678	35678	hexadecanedioate (C16)	Fatty Acid, Dicarboxylate	Lipid	100001614
M5983	5983	corticosterone	Corticosteroids	Lipid	272
M39835	39835	N-palmitoyltaurine	Endocannabinoid	Lipid	100003239
M57514	57514	behenoylcarnitine (C22)*	Fatty Acid Metabolism (Acyl Carnitine, Long Chain Saturated)	Lipid	100015832
M62952	62952	3,4-dihydroxybutyrate	Fatty Acid, Dihydroxy	Lipid	100001730
M35675	35675	2-hydroxypalmitate	Fatty Acid, Monohydroxy	Lipid	100001579
M45968	45968	1-oleoyl-GPG (18:1)*	Lysophospholipid	Lipid	100005716
M32412	32412	butyrylcarnitine (C4)	Fatty Acid Metabolism (also BCAA Metabolism)	Lipid	100001054
M37073	37073	alpha-hydroxycaproate	Fatty Acid, Monohydroxy	Lipid	100001723
M47153	47153	sphingomyelin (d18:1/24:1, d18:2/24:0)*	Sphingomyelins	Lipid	100005986
M38125	38125	4-cholesten-3-one	Sterol	Lipid	100002227
M57481	57481	sphingomyelin (d18:1/20:2, d18:2/20:1, d16:1/22:2)*	Sphingomyelins	Lipid	100006293
M37478	37478	docosapentaenoate (n6 DPA; 22:5n6)	Long Chain Polyunsaturated Fatty Acid (n3 and n6)	Lipid	100001580
M32492	32492	caprylate (8:0)	Medium Chain Fatty Acid	Lipid	932
M42449	42449	1-palmitoyl-2-linoleoyl-GPE (16:0/18:2)	Phosphatidylethanolamine (PE)	Lipid	100001870
M48182	48182	myristoleoylcarnitine (C14:1)*	Fatty Acid Metabolism (Acyl Carnitine, Monounsaturated)	Lipid	100006051
M35436	35436	hexanoylglycine (C6)	Fatty Acid Metabolism (Acyl Glycine)	Lipid	100001527
M52615	52615	sphingomyelin (d18:1/17:0, d17:1/18:0, d19:1/16:0)	Sphingomyelins	Lipid	100008920
M53195	53195	1-myristoyl-2-arachidonoyl-GPC (14:0/20:4)*	Phosphatidylcholine (PC)	Lipid	100009139
M32457	32457	3-hydroxylaurate	Fatty Acid, Monohydroxy	Lipid	100001112
M36776	36776	7-HOCA	Sterol	Lipid	100001609
M18477	18477	glycodeoxycholate	Secondary Bile Acid Metabolism	Lipid	100000436
M62276	62276	dodecadienoate (12:2)*	Fatty Acid, Dicarboxylate	Lipid	100020478
M1361	1361	pentadecanoate (15:0)	Long Chain Saturated Fatty Acid	Lipid	980
M33963	33963	acetoacetate	Ketone Bodies	Lipid	1218
M57595	57595	glycosyl ceramide (d18:1/20:0, d16:1/22:0)*	Hexosylceramides (HCER)	Lipid	100015882
M531	531	3-hydroxy-3-methylglutarate	Mevalonate Metabolism	Lipid	112
M48491	48491	sphingomyelin (d18:1/20:1, d18:2/20:0)*	Sphingomyelins	Lipid	100006292
M48493	48493	sphingomyelin (d18:1/22:1, d18:2/22:0, d16:1/24:1)*	Sphingomyelins	Lipid	100006295
M44675	44675	docosahexaenoate (DHA; 22:6n3)	Long Chain Polyunsaturated Fatty Acid (n3 and n6)	Lipid	100000665
M38168	38168	16a-hydroxy DHEA 3-sulfate	Androgenic Steroids	Lipid	100002126
M34214	34214	1-arachidonoyl-GPI* (20:4)*	Lysophospholipid	Lipid	100001654
M39379	39379	glycoursodeoxycholate	Secondary Bile Acid Metabolism	Lipid	100002911
M54885	54885	1-linoleoyl-GPG (18:2)*	Lysophospholipid	Lipid	100009227
M39730	39730	N-stearoyltaurine	Endocannabinoid	Lipid	100003240
M57512	57512	margaroylcarnitine (C17)*	Fatty Acid Metabolism (Acyl Carnitine, Long Chain Saturated)	Lipid	100004054
M1365	1365	myristate (14:0)	Long Chain Saturated Fatty Acid	Lipid	519
M61864	61864	dodecenedioate (C12:1-DC)*	Fatty Acid, Dicarboxylate	Lipid	100019972
M62850	62850	tetradecadienoate (14:2)*	Long Chain Polyunsaturated Fatty Acid (n3 and n6)	Lipid	100020343
M32418	32418	myristoleate (14:1n5)	Long Chain Monounsaturated Fatty Acid	Lipid	100001198
M44621	44621	1-(1-enyl-oleoyl)-GPE (P-18:1)*	Lysoplasmalogen	Lipid	100005372
M52466	52466	1-stearoyl-2-docosahexaenoyl-GPE (18:0/22:6)*	Phosphatidylethanolamine (PE)	Lipid	100008992
M62889	62889	taurodeoxycholic acid 3-sulfate	Secondary Bile Acid Metabolism	Lipid	100006644
M52446	52446	1-stearoyl-2-linoleoyl-GPE (18:0/18:2)*	Phosphatidylethanolamine (PE)	Lipid	100008976
M47120	47120	9-hydroxystearate	Fatty Acid, Monohydroxy	Lipid	100005834
M52974	52974	glycochenodeoxycholate 3-sulfate	Primary Bile Acid Metabolism	Lipid	100006641
M19266	19266	2-arachidonoylglycerol (20:4)	Monoacylglycerol	Lipid	100000584
M39270	39270	1-(1-enyl-palmitoyl)-GPE (P-16:0)*	Lysoplasmalogen	Lipid	100003000
M37200	37200	5alpha-pregnan-3beta,20alpha-diol monosulfate (2)	Progestin Steroids	Lipid	100002014
M57475	57475	sphingomyelin (d18:1/19:0, d19:1/18:0)*	Sphingomyelins	Lipid	100015787
M32328	32328	hexanoylcarnitine (C6)	Fatty Acid Metabolism (Acyl Carnitine, Medium Chain)	Lipid	100000781
M53230	53230	3-hydroxyhexanoate	Fatty Acid, Monohydroxy	Lipid	100006367
M37059	37059	malonylcarnitine	Fatty Acid Synthesis	Lipid	100001526
M35669	35669	tetradecanedioate (C14)	Fatty Acid, Dicarboxylate	Lipid	100001613
M22053	22053	3-hydroxydecanoate	Fatty Acid, Monohydroxy	Lipid	100000997
M52988	52988	adipoylcarnitine (C6-DC)	Fatty Acid Metabolism (Acyl Carnitine, Dicarboxylate)	Lipid	100006614
M32489	32489	caproate (6:0)	Medium Chain Fatty Acid	Lipid	926
M57655	57655	2'-O-methyluridine	Pyrimidine Metabolism, Uracil containing	Nucleotide	100010896
M1418	1418	5,6-dihydrothymine	Pyrimidine Metabolism, Thymine containing	Nucleotide	158
M48130	48130	N6-succinyladenosine	Purine Metabolism, Adenine containing	Nucleotide	100001664
M514	514	cytidine	Pyrimidine Metabolism, Cytidine containing	Nucleotide	827
M606	606	uridine	Pyrimidine Metabolism, Uracil containing	Nucleotide	535
M1505	1505	orotate	Pyrimidine Metabolism, Orotate containing	Nucleotide	445
M1107	1107	allantoin	Purine Metabolism, (Hypo)Xanthine/Inosine containing	Nucleotide	1002
M3127	3127	hypoxanthine	Purine Metabolism, (Hypo)Xanthine/Inosine containing	Nucleotide	171
M35136	35136	5-methyluridine (ribothymidine)	Pyrimidine Metabolism, Uracil containing	Nucleotide	100001446
M1559	1559	5,6-dihydrouracil	Pyrimidine Metabolism, Uracil containing	Nucleotide	1125
M61833	61833	5,6-dihydrouridine	Pyrimidine Metabolism, Uracil containing	Nucleotide	100001425
M62924	62924	3-(3-amino-3-carboxypropyl)uridine*	Pyrimidine Metabolism, Uracil containing	Nucleotide	100001426
M1123	1123	inosine	Purine Metabolism, (Hypo)Xanthine/Inosine containing	Nucleotide	361
M2831	2831	adenosine 3',5'-cyclic monophosphate (cAMP)	Purine Metabolism, Adenine containing	Nucleotide	207
M1412	1412	2'-deoxyuridine	Pyrimidine Metabolism, Uracil containing	Nucleotide	536
M32342	32342	AMP	Purine Metabolism, Adenine containing	Nucleotide	209
M33442	33442	pseudouridine	Pyrimidine Metabolism, Uracil containing	Nucleotide	821
M37432	37432	N-acetyl-beta-alanine	Pyrimidine Metabolism, Uracil containing	Nucleotide	100002102
M605	605	uracil	Pyrimidine Metabolism, Uracil containing	Nucleotide	825
M554	554	adenine	Purine Metabolism, Adenine containing	Nucleotide	880
M1594	1594	N-carbamoylaspartate	Pyrimidine Metabolism, Orotate containing	Nucleotide	1108
M15136	15136	xanthosine	Purine Metabolism, (Hypo)Xanthine/Inosine containing	Nucleotide	100000299
M1604	1604	urate	Purine Metabolism, (Hypo)Xanthine/Inosine containing	Nucleotide	1134
M57554	57554	2'-O-methylcytidine	Pyrimidine Metabolism, Cytidine containing	Nucleotide	100010895
M3155	3155	3-ureidopropionate	Pyrimidine Metabolism, Uracil containing	Nucleotide	1053
M35172	35172	orotidine	Pyrimidine Metabolism, Orotate containing	Nucleotide	100001416
M35114	35114	7-methylguanine	Purine Metabolism, Guanine containing	Nucleotide	100001456
M3147	3147	xanthine	Purine Metabolism, (Hypo)Xanthine/Inosine containing	Nucleotide	1004
M35137	35137	N2,N2-dimethylguanosine	Purine Metabolism, Guanine containing	Nucleotide	100001412
M555	555	adenosine	Purine Metabolism, Adenine containing	Nucleotide	798
M35130	35130	N4-acetylcytidine	Pyrimidine Metabolism, Cytidine containing	Nucleotide	100001413
M48351	48351	N1-methylinosine	Purine Metabolism, (Hypo)Xanthine/Inosine containing	Nucleotide	100001409
M55	55	beta-alanine	Pyrimidine Metabolism, Uracil containing	Nucleotide	244
M1566	1566	3-aminoisobutyrate	Pyrimidine Metabolism, Thymine containing	Nucleotide	1114
M35157	35157	N6-carbamoylthreonyladenosine	Purine Metabolism, Adenine containing	Nucleotide	100001415
M15650	15650	1-methyladenosine	Purine Metabolism, Adenine containing	Nucleotide	1242
M573	573	cytosine	Pyrimidine Metabolism, Cytidine containing	Nucleotide	881
M601	601	dihydroorotate	Pyrimidine Metabolism, Orotate containing	Nucleotide	923
M35132	35132	3-methylcytidine	Pyrimidine Metabolism, Cytidine containing	Nucleotide	100001466
M63264	63264	pentose acid*	Partially Characterized Molecules	Partially Characterized Molecules	100021467
M61887	61887	glucuronide of C10H18O2 (7)*	Partially Characterized Molecules	Partially Characterized Molecules	100020014
M61879	61879	glucuronide of C19H28O4 (1)*	Partially Characterized Molecules	Partially Characterized Molecules	100019987
M61881	61881	glucuronide of C10H18O2 (1)*	Partially Characterized Molecules	Partially Characterized Molecules	100019990
M61888	61888	glucuronide of C10H18O2 (8)*	Partially Characterized Molecules	Partially Characterized Molecules	100020015
M63153	63153	metabolonic lactone sulfate	Partially Characterized Molecules	Partially Characterized Molecules	100021331
M62146	62146	glycine conjugate of C10H14O2 (1)*	Partially Characterized Molecules	Partially Characterized Molecules	100020254
M62145	62145	glycine conjugate of C10H12O2*	Partially Characterized Molecules	Partially Characterized Molecules	100020253
M40703	40703	prolylglycine	Dipeptide	Peptide	100003674
M33364	33364	gamma-glutamylthreonine	Gamma-glutamyl Amino Acid	Peptide	100001314
M55015	55015	gamma-glutamyl-alpha-lysine	Gamma-glutamyl Amino Acid	Peptide	100010901
M57712	57712	ADpSGEGDFXAEGGGVR*	Fibrinogen Cleavage Peptide	Peptide	100001324
M48425	48425	phenylacetylcarnitine	Acetylated Peptides	Peptide	100006108
M41370	41370	phenylalanylglycine	Dipeptide	Peptide	100003588
M37092	37092	gamma-glutamyl-2-aminobutyrate	Gamma-glutamyl Amino Acid	Peptide	100001502
M33934	33934	gamma-glutamyl-epsilon-lysine	Gamma-glutamyl Amino Acid	Peptide	100001262
M57709	57709	ADSGEGDFXAEGGGVR*	Fibrinogen Cleavage Peptide	Peptide	100001322
M37063	37063	gamma-glutamylalanine	Gamma-glutamyl Amino Acid	Peptide	100001843
M55017	55017	4-hydroxyphenylacetylglutamine	Acetylated Peptides	Peptide	100010850
M44872	44872	gamma-glutamylmethionine	Gamma-glutamyl Amino Acid	Peptide	100001313
M31548	31548	DSGEGDFXAEGGGVR*	Fibrinogen Cleavage Peptide	Peptide	100001323
M34456	34456	gamma-glutamylisoleucine*	Gamma-glutamyl Amino Acid	Peptide	100001485
M2730	2730	gamma-glutamylglutamine	Gamma-glutamyl Amino Acid	Peptide	1140
M62104	62104	gamma-glutamylcitrulline*	Gamma-glutamyl Amino Acid	Peptide	100020241
M40475	40475	valylglycine	Dipeptide	Peptide	100003641
M18369	18369	gamma-glutamylleucine	Gamma-glutamyl Amino Acid	Peptide	1268
M43829	43829	gamma-glutamylvaline	Gamma-glutamyl Amino Acid	Peptide	100001126
M40008	40008	isoleucylglycine	Dipeptide	Peptide	100003169
M33947	33947	gamma-glutamyltryptophan	Gamma-glutamyl Amino Acid	Peptide	100001295
M36738	36738	gamma-glutamylglutamate	Gamma-glutamyl Amino Acid	Peptide	331
M33949	33949	gamma-glutamylglycine	Gamma-glutamyl Amino Acid	Peptide	100001294
M35126	35126	phenylacetylglutamine	Acetylated Peptides	Peptide	100001417
M33422	33422	gamma-glutamylphenylalanine	Gamma-glutamyl Amino Acid	Peptide	100000491
M18245	18245	gamma-glutamylhistidine	Gamma-glutamyl Amino Acid	Peptide	1235
M52925	52925	phenylacetylglutamate	Acetylated Peptides	Peptide	100009045
M2734	2734	gamma-glutamyltyrosine	Gamma-glutamyl Amino Acid	Peptide	1102
M40045	40045	leucylglycine	Dipeptide	Peptide	100003185
M44620	44620	4-acetylphenyl sulfate	Benzoate Metabolism	Xenobiotics	100000711
M48441	48441	4-hydroxychlorothalonil	Chemical	Xenobiotics	100006082
M53254	53254	caffeic acid sulfate	Food Component/Plant	Xenobiotics	100009337
M34390	34390	7-methylxanthine	Xanthine Metabolism	Xenobiotics	100001396
M39603	39603	ethyl glucuronide	Chemical	Xenobiotics	100002849
M36099	36099	4-ethylphenyl sulfate	Benzoate Metabolism	Xenobiotics	100001756
M62885	62885	2,2'-Methylenebis(6-tert-butyl-p-cresol)	Chemical	Xenobiotics	100020373
M39625	39625	hydrochlorothiazide	Drug - Cardiovascular	Xenobiotics	100002734
M62278	62278	histidine betaine (hercynine)*	Food Component/Plant	Xenobiotics	100004059
M62295	62295	sulfate of piperine metabolite C16H19NO3 (2)*	Food Component/Plant	Xenobiotics	100020496
M43424	43424	dimethyl sulfone	Chemical	Xenobiotics	100004284
M38276	38276	2,3-dihydroxyisovalerate	Food Component/Plant	Xenobiotics	100002417
M21151	21151	saccharin	Food Component/Plant	Xenobiotics	100000870
M43592	43592	4-methylbenzenesulfonate	Chemical	Xenobiotics	100002390
M18392	18392	theobromine	Xanthine Metabolism	Xenobiotics	100000445
M36098	36098	4-vinylphenol sulfate	Benzoate Metabolism	Xenobiotics	100001755
M48997	48997	isoeugenol sulfate	Food Component/Plant	Xenobiotics	100006089
M38600	38600	omeprazole	Drug - Gastrointestinal	Xenobiotics	100002725
M41888	41888	succinimide	Chemical	Xenobiotics	100003696
M62296	62296	sulfate of piperine metabolite C16H19NO3 (3)*	Food Component/Plant	Xenobiotics	100020497
M32445	32445	3-methylxanthine	Xanthine Metabolism	Xenobiotics	100001108
M63072	63072	4-ethylcatechol sulfate	Benzoate Metabolism	Xenobiotics	100020536
M12032	12032	4-acetamidophenol	Drug - Analgesics, Anesthetics	Xenobiotics	1383
M15736	15736	4-acetamidophenylglucuronide	Drug - Analgesics, Anesthetics	Xenobiotics	100000043
M15778	15778	benzoate	Benzoate Metabolism	Xenobiotics	100000008
M18037	18037	metoprolol	Drug - Cardiovascular	Xenobiotics	2028
M34384	34384	stachydrine	Food Component/Plant	Xenobiotics	100001296
M47101	47101	N-methylpipecolate	Bacterial/Fungal	Xenobiotics	100005383
M21025	21025	iminodiacetate (IDA)	Chemical	Xenobiotics	100000900
M62533	62533	(2,4 or 2,5)-dimethylphenol sulfate	Food Component/Plant	Xenobiotics	100020519
M48460	48460	propyl 4-hydroxybenzoate sulfate	Benzoate Metabolism	Xenobiotics	100006264
M43374	43374	indolin-2-one	Food Component/Plant	Xenobiotics	100004318
M22290	22290	valproate (2-propylpentanoate)	Drug - Neurological	Xenobiotics	100000779
M62976	62976	zolpidem	Drug - Psychoactive	Xenobiotics	100004174
M34404	34404	1,3,7-trimethylurate	Xanthine Metabolism	Xenobiotics	100001397
M46111	46111	guaiacol sulfate	Benzoate Metabolism	Xenobiotics	100004208
M48428	48428	pyrraline	Food Component/Plant	Xenobiotics	100001767
M31536	31536	N-(2-furoyl)glycine	Food Component/Plant	Xenobiotics	100001086
M36845	36845	o-cresol sulfate	Benzoate Metabolism	Xenobiotics	100001806
M62071	62071	perfluorooctanoate (PFOA)	Chemical	Xenobiotics	100020208
M15667	15667	2-isopropylmalate	Food Component/Plant	Xenobiotics	100000409
M48418	48418	4-methylguaiacol sulfate	Benzoate Metabolism	Xenobiotics	100006105
M62520	62520	2-naphthol sulfate	Chemical	Xenobiotics	100020515
M62871	62871	5-hydroxymethyl-2-furoylcarnitine*	Food Component/Plant	Xenobiotics	100021012
M34400	34400	1,7-dimethylurate	Xanthine Metabolism	Xenobiotics	100001399
M22177	22177	levulinate (4-oxovalerate)	Food Component/Plant	Xenobiotics	100000765
M48463	48463	ethylparaben sulfate	Chemical	Xenobiotics	100006271
M34109	34109	metoprolol acid metabolite*	Drug - Cardiovascular	Xenobiotics	100001385
M12122	12122	naproxen	Drug - Analgesics, Anesthetics	Xenobiotics	1384
M1515	1515	salicylate	Drug - Topical Agents	Xenobiotics	501
M57782	57782	norcotinine	Tobacco Metabolite	Xenobiotics	100002715
M48752	48752	3-methoxycatechol sulfate (2)	Benzoate Metabolism	Xenobiotics	100006376
M45413	45413	O-sulfo-L-tyrosine	Chemical	Xenobiotics	100005384
M43266	43266	2-aminophenol sulfate	Food Component/Plant	Xenobiotics	100004322
M21049	21049	1,6-anhydroglucose	Food Component/Plant	Xenobiotics	100000939
M54924	54924	naringenin 7-glucuronide	Food Component/Plant	Xenobiotics	100010898
M46146	46146	4-methylcatechol sulfate	Benzoate Metabolism	Xenobiotics	100004111
M48762	48762	1,2,3-benzenetriol sulfate (2)	Chemical	Xenobiotics	100006374
M48693	48693	3-acetylphenol sulfate	Chemical	Xenobiotics	100004326
M34399	34399	3,7-dimethylurate	Xanthine Metabolism	Xenobiotics	100001398
M43333	43333	carboxyibuprofen	Drug - Analgesics, Anesthetics	Xenobiotics	100004171
M45404	45404	N-acetylalliin	Food Component/Plant	Xenobiotics	100005367
M38366	38366	ibuprofen acyl glucuronide	Drug - Analgesics, Anesthetics	Xenobiotics	100002406
M32391	32391	1,3-dimethylurate	Xanthine Metabolism	Xenobiotics	100001106
M569	569	caffeine	Xanthine Metabolism	Xenobiotics	849
M57783	57783	1H-indole-7-acetic acid	Bacterial/Fungal	Xenobiotics	100004601
M36095	36095	thymol sulfate	Food Component/Plant	Xenobiotics	100001757
M43239	43239	S-allylcysteine	Food Component/Plant	Xenobiotics	100004509
M35635	35635	3-(3-hydroxyphenyl)propionate	Benzoate Metabolism	Xenobiotics	100001624
M35651	35651	ectoine	Chemical	Xenobiotics	100001635
M40481	40481	dihydroferulate	Food Component/Plant	Xenobiotics	100003432
M34401	34401	5-acetylamino-6-formylamino-3-methyluracil	Xanthine Metabolism	Xenobiotics	100001402
M39757	39757	sertraline	Drug - Psychoactive	Xenobiotics	100002804
M62061	62061	genistein sulfate*	Food Component/Plant	Xenobiotics	100020207
M18394	18394	theophylline	Xanthine Metabolism	Xenobiotics	100000437
M48448	48448	3-hydroxypyridine sulfate	Chemical	Xenobiotics	100006098
M62857	62857	dihydroferulic acid sulfate	Food Component/Plant	Xenobiotics	100020272
M39789	39789	glycyrrhetinate	Food Component/Plant	Xenobiotics	100002856
M48674	48674	umbelliferone sulfate	Food Component/Plant	Xenobiotics	100006282
M48698	48698	6-hydroxyindole sulfate	Chemical	Xenobiotics	100006260
M48569	48569	acesulfame	Food Component/Plant	Xenobiotics	100006203
M553	553	cotinine	Tobacco Metabolite	Xenobiotics	848
M48763	48763	3-methoxycatechol sulfate (1)	Benzoate Metabolism	Xenobiotics	100006375
M39598	39598	7-methylurate	Xanthine Metabolism	Xenobiotics	100002241
M54749	54749	candesartan	Drug - Cardiovascular	Xenobiotics	100006187
M46106	46106	desmethylnaproxen sulfate	Drug - Analgesics, Anesthetics	Xenobiotics	100001788
M47114	47114	ferulic acid 4-sulfate	Food Component/Plant	Xenobiotics	100005389
M62067	62067	carboxyibuprofen glucuronide*	Drug - Analgesics, Anesthetics	Xenobiotics	100020212
M598	598	phytanate	Food Component/Plant	Xenobiotics	466
M46960	46960	sulfate*	Chemical	Xenobiotics	100002528
M62479	62479	citalopram propionate*	Drug - Psychoactive	Xenobiotics	100020793
M48429	48429	methyl-4-hydroxybenzoate sulfate	Benzoate Metabolism	Xenobiotics	100006116
M52355	52355	N-desmethyl tramadol	Drug - Analgesics, Anesthetics	Xenobiotics	100006384
M43334	43334	O-desmethylvenlafaxine	Drug - Psychoactive	Xenobiotics	100004173
M18254	18254	paraxanthine	Xanthine Metabolism	Xenobiotics	100000453
M38623	38623	venlafaxine	Drug - Psychoactive	Xenobiotics	100002807
M43265	43265	benzoylcarnitine*	Chemical	Xenobiotics	100004555
M43330	43330	2-hydroxyibuprofen	Drug - Analgesics, Anesthetics	Xenobiotics	100004169
M1584	1584	methyl indole-3-acetate	Food Component/Plant	Xenobiotics	1104
M62530	62530	3-hydroxyhippurate sulfate	Benzoate Metabolism	Xenobiotics	100020410
M48419	48419	3-hydroxyindolin-2-one sulfate	Food Component/Plant	Xenobiotics	100006103
M38314	38314	dexpanthenol	Chemical	Xenobiotics	100002376
M57642	57642	metronidazole	Drug - Antibiotic	Xenobiotics	100015878
M37181	37181	4-allylphenol sulfate	Food Component/Plant	Xenobiotics	100001868
M46165	46165	3-methyl catechol sulfate (1)	Benzoate Metabolism	Xenobiotics	100004112
M33161	33161	2-methoxyacetaminophen glucuronide*	Drug - Analgesics, Anesthetics	Xenobiotics	100001795
M34365	34365	3-(cystein-S-yl)acetaminophen*	Drug - Analgesics, Anesthetics	Xenobiotics	100001797
M43470	43470	3-hydroxycotinine glucuronide	Tobacco Metabolite	Xenobiotics	100004494
M47031	47031	2-methoxyacetaminophen sulfate*	Drug - Analgesics, Anesthetics	Xenobiotics	100001793
M39586	39586	pseudoephedrine	Drug - Respiratory	Xenobiotics	100002738
M45721	45721	3-(N-acetyl-L-cystein-S-yl) acetaminophen	Drug - Analgesics, Anesthetics	Xenobiotics	2048
M62567	62567	3-(methylthio)acetaminophen sulfate*	Drug - Analgesics, Anesthetics	Xenobiotics	100020827
M33384	33384	salicyluric glucuronide*	Drug - Analgesics, Anesthetics	Xenobiotics	100001332
M54745	54745	cetirizine	Drug - Respiratory	Xenobiotics	100009034
M37459	37459	ergothioneine	Food Component/Plant	Xenobiotics	100002154
M62062	62062	3-hydroxystachydrine*	Food Component/Plant	Xenobiotics	100020203
M39600	39600	3-hydroxyhippurate	Benzoate Metabolism	Xenobiotics	100002122
M40459	40459	citalopram/escitalopram	Drug - Psychoactive	Xenobiotics	100003444
M57564	57564	perfluorooctanesulfonate (PFOS)	Chemical	Xenobiotics	100010955
M63230	63230	5-hydroxy-2-methylpyridine sulfate	Chemical	Xenobiotics	100020973
M43400	43400	2-piperidinone	Food Component/Plant	Xenobiotics	100004295
M18281	18281	2-hydroxyhippurate (salicylurate)	Benzoate Metabolism	Xenobiotics	1869
M41494	41494	alliin	Food Component/Plant	Xenobiotics	100003473
M62864	62864	mannonate*	Food Component/Plant	Xenobiotics	100003695
M35101	35101	beta-guanidinopropanoate	Food Component/Plant	Xenobiotics	100001411
M15749	15749	3-phenylpropionate (hydrocinnamate)	Benzoate Metabolism	Xenobiotics	100000010
M62291	62291	glucuronide of piperine metabolite C17H21NO3 (4)*	Food Component/Plant	Xenobiotics	100020492
M62290	62290	glucuronide of piperine metabolite C17H21NO3 (3)*	Food Component/Plant	Xenobiotics	100020491
M53231	53231	thioproline	Chemical	Xenobiotics	100009232
M62292	62292	glucuronide of piperine metabolite C17H21NO3 (5)*	Food Component/Plant	Xenobiotics	100020493
M35320	35320	catechol sulfate	Benzoate Metabolism	Xenobiotics	100001605
M20693	20693	tartronate (hydroxymalonate)	Food Component/Plant	Xenobiotics	100000840
M63042	63042	2,6-dihydroxybenzoic acid	Drug - Topical Agents	Xenobiotics	100020837
M15753	15753	hippurate	Benzoate Metabolism	Xenobiotics	100000014
M35322	35322	hydroquinone sulfate	Drug - Topical Agents	Xenobiotics	100001604
M33935	33935	piperine	Food Component/Plant	Xenobiotics	100001267
M48141	48141	2-keto-3-deoxy-gluconate	Food Component/Plant	Xenobiotics	100005946
M38637	38637	cinnamoylglycine	Food Component/Plant	Xenobiotics	100002253
M22163	22163	EDTA	Chemical	Xenobiotics	100001002
M57776	57776	N-oxalyl glycine (NOG)	Food Component/Plant	Xenobiotics	100015923
M48580	48580	2-acetamidophenol sulfate	Food Component/Plant	Xenobiotics	100006190
M62297	62297	sulfate of piperine metabolite C18H21NO3 (1)*	Food Component/Plant	Xenobiotics	100020502
M48442	48442	4-vinylguaiacol sulfate	Food Component/Plant	Xenobiotics	100006126
M35527	35527	4-hydroxyhippurate	Benzoate Metabolism	Xenobiotics	100001423
M33173	33173	2-hydroxyacetaminophen sulfate*	Drug - Analgesics, Anesthetics	Xenobiotics	100001791
M46144	46144	methyl glucopyranoside (alpha + beta)	Food Component/Plant	Xenobiotics	100005864
M15336	15336	tartarate	Food Component/Plant	Xenobiotics	100000295
M37445	37445	4-hydroxycoumarin	Drug - Cardiovascular	Xenobiotics	100002049
M22206	22206	theanine	Food Component/Plant	Xenobiotics	100000784
M62299	62299	sulfate of piperine metabolite C18H21NO3 (3)*	Food Component/Plant	Xenobiotics	100020504
M37475	37475	4-acetaminophen sulfate	Drug - Analgesics, Anesthetics	Xenobiotics	2049
M38658	38658	atenolol	Drug - Cardiovascular	Xenobiotics	100002726
M34389	34389	1-methylxanthine	Xanthine Metabolism	Xenobiotics	100001405
M18335	18335	quinate	Food Component/Plant	Xenobiotics	100000442
M63152	63152	ethyl alpha-glucopyranoside	Food Component/Plant	Xenobiotics	100015965
M20699	20699	erythritol	Food Component/Plant	Xenobiotics	100000846
M36103	36103	p-cresol sulfate	Benzoate Metabolism	Xenobiotics	100001315
M62524	62524	dihydrocaffeate sulfate (2)	Food Component/Plant	Xenobiotics	100020822
M38661	38661	hydroxycotinine	Tobacco Metabolite	Xenobiotics	100002717
M34424	34424	5-acetylamino-6-amino-3-methyluracil	Xanthine Metabolism	Xenobiotics	100001403
M38619	38619	atorvastatin (lipitor)	Drug - Metabolic	Xenobiotics	100002802
M47883	47883	o-hydroxyatorvastatin	Drug - Metabolic	Xenobiotics	100005933
M62863	62863	3-formylindole	Food Component/Plant	Xenobiotics	100020219
M62796	62796	3-ethylcatechol sulfate (1)	Food Component/Plant	Xenobiotics	100020851
M63012	63012	bromine	Chemical	Xenobiotics	100021110
M587	587	gluconate	Food Component/Plant	Xenobiotics	338
M33009	33009	homostachydrine*	Food Component/Plant	Xenobiotics	100001550
M53026	53026	trans-3,4-methyleneheptanoate	Food Component/Plant	Xenobiotics	100006651
M48715	48715	eugenol sulfate	Food Component/Plant	Xenobiotics	100006171
M54738	54738	alpha-hydroxymetoprolol	Drug - Cardiovascular	Xenobiotics	100006385
M45415	45415	3-(3-hydroxyphenyl)propionate sulfate	Benzoate Metabolism	Xenobiotics	100005391
M52931	52931	diclofenac	Drug - Analgesics, Anesthetics	Xenobiotics	100008961
M34395	34395	1-methylurate	Xanthine Metabolism	Xenobiotics	100001400
M52949	52949	enalapril	Drug - Cardiovascular	Xenobiotics	100008948

## Sheet: Supplementary Table 3
Metagenomics species	Gene #	Annotation_this_study	Annotation_2020 (Wu et al. 2020 Cell Metabolism)	Significant in prediabetes and diabetes (n=118)
CAG00018	4186	Enterocloster clostridioformis	[Clostridium] clostridioforme	Yes
CAG00028	3712	Enterocloster bolteae	[Clostridium] bolteae	Yes
CAG00079	3004	uncultured Enterocloster sp.	Clostridium bouchedurhonense	Yes
CAG00082	2981	Hungatella hominis	Clostridium hathewayi	Yes
CAG00111	2800	Lawsonibacter sp.	Flavonifractor plautii	Yes
CAG00117	2779	Huintestinicola butyrica	Ruminococcus champanellensis	Yes
CAG00191	2480	Enterocloster lavalensis	[Clostridium] lavalense	Yes
CAG00329	2175	Faecalimonas umbilicata	Lachnospiraceae bacterium 9_1_43BFAA	Yes
CAG00545	1873	Agathobacter rectalis	[Eubacterium] rectale	Yes
CAG00669	1716	uncultured Gemmiger sp.	Subdoligranulum variabile	Yes
CAG00873	1447	Enterocloster hominis	Clostridium sp.	Yes
CAG00927	1387	Faecalibacillus faecis	Coprobacillus sp. 8_1_38FAA	Yes
CAG01034	1233	Uncultured Faecalibacillus sp.	Coprobacillus sp.	Yes
CAG01043	1221	Brotocaccenecus cirricatena	Oscillibacter sp.	Yes
CAG01080	1167	Blautia luti	Blautia obeum	Yes
CAG01084	1158	Streptococcus anginosus	Roseburia sp.	Yes
CAG01179	1038	Coprococcus ammoniilyticus	Clostridium sp. L2-50	Yes
CAG01334	845	Enterocloster bolteae	[Clostridium] clostridioforme	Yes
CAG01352	818	Hominifimenecus microfluidus	Blautia sp. An81	Yes
CAG00017	4256	Intestinimonas butyriciproducens	Intestinimonas butyriciproducens	Yes
CAG00040	3389	Clostridiales bacterium VE202-28	Clostridiales bacterium VE202-28	Yes
CAG00045	3305	Ruminococcus sp.	Ruminococcus sp.	Yes
CAG00070	3058	Blautia sp. Marseille-P3087	Blautia sp. Marseille-P3087	Yes
CAG00075	3026	Faecalibacterium sp.	Faecalibacterium sp.	Yes
CAG00081	3001	Faecalibacterium prausnitzii	Faecalibacterium prausnitzii	Yes
CAG00087	2913	Clostridia bacterium	Clostridia bacterium	Yes
CAG00102	2839	Clostridia bacterium	Clostridia bacterium	Yes
CAG00110	2801	Lachnospiraceae bacterium	Lachnospiraceae bacterium	Yes
CAG00113	2795	[Eubacterium] siraeum+C13	[Eubacterium] siraeum+C13	Yes
CAG00118	2777	[Ruminococcus] gnavus	[Ruminococcus] gnavus	Yes
CAG00126	2732	Clostridiales bacterium	Clostridiales bacterium	Yes
CAG00130	2709	Alistipes shahii	Alistipes shahii	Yes
CAG00140	2676	Roseburia sp.	Roseburia sp.	Yes
CAG00149	2629	Clostridium sp.	Clostridium sp.	Yes
CAG00150	2629	Blautia wexlerae	Blautia wexlerae	Yes
CAG00154	2609	Bacteroides nordii	Bacteroides nordii	Yes
CAG00160	2593	Clostridiales bacterium	Clostridiales bacterium	Yes
CAG00167	2580	Ruminococcus torques	Ruminococcus torques	Yes
CAG00178	2526	Clostridia bacterium	Clostridia bacterium	Yes
CAG00183	2507	Roseburia faecis	Roseburia faecis	Yes
CAG00185	2499	Butyrivibrio sp.	Butyrivibrio sp.	Yes
CAG00237	2352	Bifidobacterium adolescentis	Bifidobacterium adolescentis	Yes
CAG00240	2344	Intestinimonas massiliensis	Intestinimonas massiliensis	Yes
CAG00242	2343	Bifidobacterium longum	Bifidobacterium longum	Yes
CAG00244	2336	Lachnospira pectinoschiza	Lachnospira pectinoschiza	Yes
CAG00250	2322	Faecalibacterium prausnitzii	Faecalibacterium prausnitzii	Yes
CAG00258	2308	Faecalibacterium sp.	Faecalibacterium sp.	Yes
CAG00266	2283	Pseudoflavonifractor sp.	Pseudoflavonifractor sp.	Yes
CAG00295	2233	Oscillibacter sp.	Oscillibacter sp.	Yes
CAG00299	2227	Oscillibacter sp. KLE 1745	Oscillibacter sp. KLE 1745	Yes
CAG00310	2201	Barnesiella intestinihominis	Barnesiella intestinihominis	Yes
CAG00330	2174	Clostridia bacterium	Clostridia bacterium	Yes
CAG00331	2171	Coprococcus eutactus	Coprococcus eutactus	Yes
CAG00348	2143	Clostridiales bacterium	Clostridiales bacterium	Yes
CAG00355	2137	Oscillibacter sp.	Oscillibacter sp.	Yes
CAG00359	2129	Clostridium sp. TM06-18	Clostridium sp. TM06-18	Yes
CAG00366	2123	Ruminococcus sp.*	Ruminococcus sp.*	Yes
CAG00367	2122	Alistipes obesi	Alistipes obesi	Yes
CAG00368	2121	Roseburia inulinivorans	Roseburia inulinivorans	Yes
CAG00390	2092	Negativibacillus massiliensis	Negativibacillus massiliensis	Yes
CAG00426	2041	Lactobacillus sakei	Lactobacillus sakei	Yes
CAG00428	2038	Oscillibacter sp.	Oscillibacter sp.	Yes
CAG00430	2031	Oscillibacter valericigenes	Oscillibacter valericigenes	Yes
CAG00475	1964	Clostridium sp.	Clostridium sp.	Yes
CAG00489	1946	Clostridiales bacterium	Clostridiales bacterium	Yes
CAG00539	1878	Clostridia bacterium	Clostridia bacterium	Yes
CAG00557	1857	Faecalibacterium sp.	Faecalibacterium sp.	Yes
CAG00607	1783	[Clostridium] hathewayi	[Clostridium] hathewayi	Yes
CAG00622	1770	Angelakisella massiliensis	Angelakisella massiliensis	Yes
CAG00638	1752	[Clostridium] cellulosi*	[Clostridium] cellulosi*	Yes
CAG00670	1716	Alistipes putredinis	Alistipes putredinis	Yes
CAG00676	1707	Oscillibacter sp. ER4	Oscillibacter sp. ER4	Yes
CAG00695	1680	Clostridiales bacterium	Clostridiales bacterium	Yes
CAG00700	1675	Subdoligranulum sp.*	Subdoligranulum sp.*	Yes
CAG00701	1675	Fournierella massiliensis	Fournierella massiliensis	Yes
CAG00714	1655	[Clostridium] symbiosum	[Clostridium] symbiosum	Yes
CAG00729	1639	Faecalibacterium sp.	Faecalibacterium sp.	Yes
CAG00730	1637	Clostridiales bacterium Marseille-P2846	Clostridiales bacterium Marseille-P2846	Yes
CAG00736	1634	Alistipes sp.	Alistipes sp.	Yes
CAG00739	1629	Clostridiales bacterium Marseille-P2846	Clostridiales bacterium Marseille-P2846	Yes
CAG00765	1594	Clostridiales bacterium GWF2_36_10*	Clostridiales bacterium GWF2_36_10*	Yes
CAG00769	1586	Robinsoniella peoriensis	Robinsoniella peoriensis	Yes
CAG00793	1544	Lachnoclostridium sp. SNUG30386	Lachnoclostridium sp. SNUG30386	Yes
CAG00812	1523	Flavonifractor sp.	Flavonifractor sp.	Yes
CAG00824	1503	Faecalibacterium sp.*	Faecalibacterium sp.*	Yes
CAG00842	1488	Subdoligranulum sp.	Subdoligranulum sp.	Yes
CAG00903	1418	Eubacterium sp.*	Eubacterium sp.*	Yes
CAG00905	1414	Clostridiales bacterium	Clostridiales bacterium	Yes
CAG00929	1385	Merdibacter massiliensis	Merdibacter massiliensis	Yes
CAG00946	1354	Clostridium sp.	Clostridium sp.	Yes
CAG00960	1326	Faecalibacterium sp.	Faecalibacterium sp.	Yes
CAG00961	1324	Clostridium sp.	Clostridium sp.	Yes
CAG00971	1306	Firmicutes bacterium	Firmicutes bacterium	Yes
CAG00973	1304	Clostridiales bacterium	Clostridiales bacterium	Yes
CAG00975	1302	Merdibacter massiliensis	Merdibacter massiliensis	Yes
CAG01010	1262	Ruminococcaceae bacterium	Ruminococcaceae bacterium	Yes
CAG01011	1262	Blautia sp.	Blautia sp.	Yes
CAG01015	1258	Clostridium sp. L2-50	Clostridium sp. L2-50	Yes
CAG01018	1256	Clostridiales bacterium	Clostridiales bacterium	Yes
CAG01024	1247	Oscillibacter sp.	Oscillibacter sp.	Yes
CAG01039	1228	Oscillibacter sp.	Oscillibacter sp.	Yes
CAG01052	1201	Monoglobus pectinilyticus	Monoglobus pectinilyticus	Yes
CAG01086	1156	Clostridiales bacterium	Clostridiales bacterium	Yes
CAG01090	1146	Romboutsia timonensis	Romboutsia timonensis	Yes
CAG01123	1099	Clostridium sp.	Clostridium sp.	Yes
CAG01168	1052	Coriobacteriia bacterium	Coriobacteriia bacterium	Yes
CAG01188	1021	Clostridium sp.	Clostridium sp.	Yes
CAG01213	989	Pseudoflavonifractor sp. An85	Pseudoflavonifractor sp. An85	Yes
CAG01241	951	Ruminococcaceae bacterium	Ruminococcaceae bacterium	Yes
CAG01254	940	Clostridium sp.	Clostridium sp.	Yes
CAG01257	938	Eubacteriaceae bacterium CHKCI005	Eubacteriaceae bacterium CHKCI005	Yes
CAG01277	918	Clostridium sp.	Clostridium sp.	Yes
CAG01292	895	Eubacteriaceae bacterium CHKCI005*	Eubacteriaceae bacterium CHKCI005*	Yes
CAG01324	862	Pseudoflavonifractor sp. An184	Pseudoflavonifractor sp. An184	Yes
CAG01351	819	Clostridiales bacterium	Clostridiales bacterium	Yes
CAG01353	816	Intestinimonas massiliensis	Intestinimonas massiliensis	Yes
CAG01357	811	Eubacterium sp.	Eubacterium sp.	Yes
CAG01363	805	Faecalibacterium prausnitzii	Faecalibacterium prausnitzii	Yes
CAG00001	7288	Bacillota
CAG00002	6731	Traorella massiliensis
CAG00003	6713	Fournierella massiliensis
CAG00004	6625	Eisenbergiella sp. OF01-20
CAG00005	6222
CAG00006	5536	uncultured Parabacteroides sp.
CAG00007	5521	Bacillota
CAG00008	5392	Eisenbergiella tayi
CAG00009	5310	Raoultella ornithinolytica
CAG00010	4972	Pseudoflavonifractor phocaeensis
CAG00011	4970
CAG00012	4935	Bifidobacterium pullorum
CAG00013	4798	Klebsiella pneumoniae
CAG00014	4489	Bacteroides faecium
CAG00015	4410	Hafnia alvei
CAG00016	4403	Marvinbryantia formatexigens
CAG00019	4138	Bacteroides fragilis
CAG00020	4076	Bacteroides cellulosilyticus
CAG00021	4040	Victivallis
CAG00022	3935	Escherichia coli
CAG00023	3887	Bacteroides salyersiae
CAG00024	3867	E11
CAG00025	3824	Ruthenibacterium lactatiformans
CAG00026	3813	Bacteroides faecis
CAG00027	3728
CAG00029	3703	Bacteroides caccae
CAG00030	3690	Bacillota
CAG00031	3669	Bacillota
CAG00032	3646	uncultured Marvinbryantia sp.
CAG00033	3544	Parabacteroides faecis
CAG00034	3523	Parabacteroides goldsteinii
CAG00035	3505	Eisenbergiella massiliensis
CAG00036	3501	Bacillota
CAG00037	3429	Bacteroides stercorirosoris
CAG00038	3416	Bacteroidota
CAG00039	3414	Bacteroidota
CAG00041	3383	Gemmiger sp.
CAG00042	3369	Jilunia laotingensis
CAG00043	3334
CAG00044	3329	Bacteroidota
CAG00046	3286	Akkermansia sp.
CAG00047	3275	uncultured Bilophila sp.
CAG00048	3272	Clostridium sp. AM32-2
CAG00049	3246	uncultured Parabacteroides sp.
CAG00050	3220
CAG00051	3212
CAG00052	3196	Citrobacter portucalensis
CAG00053	3182
CAG00054	3178	Bacteroides thetaiotaomicron
CAG00055	3171	Roseburia intestinalis
CAG00056	3169	Phocaeicola massiliensis
CAG00057	3150	Bacillota
CAG00058	3149	Parabacteroides distasonis
CAG00059	3148	Akkermansia muciniphila
CAG00060	3136	Parabacteroides gordonii
CAG00061	3135	Bacillota
CAG00062	3121	uncultured Alistipes sp.
CAG00063	3117	Bacillota
CAG00064	3113	Bacteroides eggerthii
CAG00065	3108	uncultured Bacteroides sp.
CAG00066	3091	uncultured Anaerostipes sp.
CAG00067	3078	Victivallis lenta
CAG00068	3077
CAG00069	3061	Odoribacter laneus
CAG00071	3044	uncultured Subdoligranulum sp.
CAG00072	3043	Bacteroides uniformis
CAG00073	3040	Bacillota
CAG00074	3033	Bacteroidota
CAG00076	3015	Bacillota
CAG00077	3013
CAG00078	3008
CAG00080	3003	Bacteroides sp. OM05-12
CAG00083	2981
CAG00084	2935	Bacillota
CAG00085	2932
CAG00086	2916
CAG00088	2912	uncultured Desulfovibrio sp.
CAG00089	2912
CAG00090	2909	Emergencia timonensis
CAG00091	2905	Bacteroides clarus
CAG00092	2905	Bacteroides stercoris
CAG00093	2898	Bacillota
CAG00094	2893	Thomasclavelia ramosa
CAG00095	2892	Bacteroides fragilis
CAG00096	2884	uncultured Blautia sp.
CAG00097	2875	uncultured Ruminococcus sp.
CAG00098	2874	Gallalistipes aquisgranensis
CAG00099	2870	Faecalibacterium sp. CLA-AA-H233
CAG00100	2868	uncultured Gemmiger sp.
CAG00101	2864	Bacillota
CAG00103	2839	Marseilla massiliensis
CAG00104	2830	Bacillota
CAG00105	2823	Bacillota
CAG00106	2813	Eubacterium sp. ER2
CAG00107	2809	Blautia hansenii
CAG00108	2808	Alistipes onderdonkii
CAG00109	2803	Lentisphaerota
CAG00112	2798
CAG00114	2790	Flavonifractor plautii
CAG00115	2782	Bacteroidota
CAG00116	2780	Bacillota
CAG00119	2766	[Clostridium] innocuum
CAG00120	2765	Bacillota
CAG00121	2752	Bacillota
CAG00122	2752	Clostridium sp. K12(2020)
CAG00123	2749	uncultured Parabacteroides sp.
CAG00124	2745	Faecalibacterium hattorii
CAG00125	2745	uncultured Gemmiger sp.
CAG00127	2729	Bacillota
CAG00128	2719	Longicatena caecimuris
CAG00129	2710	Bacillota
CAG00131	2705	Culturomica massiliensis
CAG00132	2701	Alistipes inops
CAG00133	2700	Faecalibacterium prausnitzii
CAG00134	2692	Bacteroidota
CAG00135	2690	Blautia producta
CAG00136	2688	Acidaminococcus intestini
CAG00137	2685	Sutterella
CAG00138	2680	Bacteroides intestinalis
CAG00139	2678	Bacillota
CAG00141	2667
CAG00142	2666	Phocaeicola coprocola
CAG00143	2664	Bacillota
CAG00144	2662	Faecalibacterium prausnitzii
CAG00145	2660	uncultured Prevotella sp.
CAG00146	2640	Sutterella wadsworthensis
CAG00147	2637	Bilophila
CAG00148	2630	Bacillota
CAG00151	2626	Bacillota
CAG00152	2624	Parabacteroides johnsonii
CAG00153	2619
CAG00155	2608	Bacillota
CAG00156	2607	Lactiplantibacillus plantarum
CAG00157	2604	Prevotella dentalis
CAG00158	2597	Bacillota
CAG00159	2596	Bacillota
CAG00161	2589	Bacillota
CAG00162	2589	Neglectibacter timonensis
CAG00163	2586	Faecalibacterium prausnitzii
CAG00164	2583	Bacteroidota
CAG00165	2582
CAG00166	2582
CAG00168	2579	Roseburia amylophila
CAG00169	2567	Klebsiella variicola
CAG00170	2564
CAG00171	2564	Bacteroides cutis
CAG00172	2550	Alistipes finegoldii
CAG00173	2542	Phocaeicola coprophilus
CAG00174	2534
CAG00175	2534	Gemmiger
CAG00176	2532	Hominenteromicrobium mulieris
CAG00177	2527	Bacteroides finegoldii
CAG00179	2518
CAG00180	2516	Mediterranea massiliensis
CAG00181	2513	Enterobacter kobei
CAG00182	2511	Bacteroidota
CAG00184	2502	Kineothrix
CAG00186	2495	uncultured Blautia sp.
CAG00187	2491	Gemmiger formicilis
CAG00188	2488	Bacillota
CAG00189	2483	uncultured Ruminococcus sp.
CAG00190	2482	uncultured Bacteroides sp.
CAG00192	2480	Cloacibacillus porcorum
CAG00193	2477	Bacillota
CAG00194	2469
CAG00195	2465	Bacillota
CAG00196	2458
CAG00197	2458	Bacillota
CAG00198	2457
CAG00199	2456	Bacillota
CAG00200	2453	Bacillota
CAG00201	2452
CAG00202	2446
CAG00203	2442	uncultured Phocaeicola sp.
CAG00204	2433
CAG00205	2431	Bacillota
CAG00206	2431	Bacillota
CAG00207	2429
CAG00208	2423	Bacteroides ovatus
CAG00209	2418	Pseudoflavonifractor sp. An187
CAG00210	2410	Roseburia sp. AM59-24XD
CAG00211	2405	Evtepia
CAG00212	2405	uncultured Ruminococcus sp.
CAG00213	2404
CAG00214	2399	Oscillibacter acetigenes
CAG00215	2399	Gemmiger formicilis
CAG00216	2399	Coprococcus hominis (ex Arizal et al. 2022)
CAG00217	2394	Bacteroidota
CAG00218	2393	uncultured Desulfovibrio sp.
CAG00219	2390	Clostridium saudiense
CAG00220	2389	Bacillota
CAG00221	2388
CAG00222	2387	Sellimonas intestinalis
CAG00223	2386	Akkermansia muciniphila
CAG00224	2386	Parabacteroides merdae
CAG00225	2377	Alistipes provencensis
CAG00226	2377	Bacillota
CAG00227	2377	Victivallis vadensis
CAG00228	2375	Slackia
CAG00229	2366
CAG00230	2362	Bacillota
CAG00231	2361	Barnesiella propionica
CAG00232	2360	Bacillota
CAG00233	2360	uncultured Ruminococcus sp.
CAG00234	2358	Bacillota
CAG00235	2358	Brotolimicola acetigignens
CAG00236	2358	uncultured Victivallis sp.
CAG00238	2351	Bacteroidota
CAG00239	2346
CAG00241	2344	Phoenicibacter congonensis
CAG00243	2337	Acutalibacter
CAG00245	2335	Butyricimonas paravirosa
CAG00246	2333	Bacillota
CAG00247	2329	Bacteroidota
CAG00248	2327	Bacillota
CAG00249	2327	Phocaeicola dorei
CAG00251	2320	Bacteroides sp.
CAG00252	2320	Blautia stercoris
CAG00253	2316	Enteroscipio rubneri
CAG00254	2315
CAG00255	2315	Lachnospira pectinoschiza
CAG00256	2313	Bifidobacterium bifidum
CAG00257	2311	Ruminococcus bicirculans (ex Wegman et al. 2014)
CAG00259	2305	uncultured Alistipes sp.
CAG00260	2305	Bacillota
CAG00261	2303	Gallintestinimicrobium propionicum
CAG00262	2303
CAG00263	2296
CAG00264	2287
CAG00265	2286	Bacillota
CAG00267	2282	uncultured Oscillibacter sp.
CAG00268	2278	Bacillota
CAG00269	2277	Faecalibacterium prausnitzii
CAG00270	2274	Bacillota
CAG00271	2271	Bacillota
CAG00272	2270	Thermodesulfobacteriota
CAG00273	2268	Blautia
CAG00274	2267	Paraprevotella clara
CAG00275	2265	uncultured Prevotella sp.
CAG00276	2265	Pseudoflavonifractor
CAG00277	2257	Bacillota
CAG00278	2253	Enterococcus durans
CAG00279	2252	Phocaeicola fibrisolvens
CAG00280	2249	Segatella copri
CAG00281	2248	Blautia hydrogenotrophica
CAG00282	2245
CAG00283	2243	Bacteroidota
CAG00284	2243	Bacillota
CAG00285	2241	Bacteroides congonensis
CAG00286	2241	Bacillota
CAG00287	2239	Bacillota
CAG00288	2237	Bacillota
CAG00289	2237	Faecalibacterium
CAG00290	2237	Bacillota
CAG00291	2236	Blautia hansenii
CAG00292	2236	Coprobacillus cateniformis
CAG00293	2235	Clostridium perfringens
CAG00294	2235	Klebsiella michiganensis
CAG00296	2232	Phascolarctobacterium faecium
CAG00297	2231	Bacillota
CAG00298	2230	uncultured Intestinibacter sp.
CAG00300	2227	Bacillota
CAG00301	2225	uncultured Dialister sp.
CAG00302	2223
CAG00303	2221	Bacteroidota
CAG00304	2220	Jutongia huaianensis
CAG00305	2212	Blautia sp. BIOML-A1
CAG00306	2209	Bacillota
CAG00307	2207	uncultured Agathobacter sp.
CAG00308	2205	Bacillota
CAG00309	2202	Bacillota
CAG00311	2197	Bacillota
CAG00312	2196	Clostridium sp. M62/1
CAG00313	2195
CAG00314	2193
CAG00315	2192	Bacillota
CAG00316	2192	uncultured Alistipes sp.
CAG00317	2191	Bacillota
CAG00318	2191	Bacteroidota
CAG00319	2189	Bacillota
CAG00320	2188	Leyella lascolaii
CAG00321	2185
CAG00322	2182	Mitsuokella multacida
CAG00323	2178
CAG00324	2178	Desulfovibrio sp. An276
CAG00325	2177	uncultured Blautia sp.
CAG00326	2177	Intestinimonas
CAG00327	2175	Enterocloster alcoholdehydrogenati
CAG00328	2175	Bacillota
CAG00332	2170	Bacillota
CAG00333	2169	Bifidobacterium animalis
CAG00334	2168	Bacteroidota
CAG00335	2166
CAG00336	2166	Faecalicatena fissicatena
CAG00337	2165	Bacillota
CAG00338	2163
CAG00339	2161	Roseburia hominis
CAG00340	2160
CAG00341	2157
CAG00342	2156	Streptococcus thermophilus
CAG00343	2156	Fusicatenibacter saccharivorans
CAG00344	2153	Longibaculum muris
CAG00345	2148
CAG00346	2144	Phocaeicola sp. KGMB11183
CAG00347	2144	uncultured Sutterella sp.
CAG00349	2142	Ruminococcus champanellensis
CAG00350	2142	Monoglobus pectinilyticus
CAG00351	2140	uncultured Duodenibacillus sp.
CAG00352	2139	Butyribacter intestini
CAG00353	2138	[Ruminococcus] lactaris
CAG00354	2138	Enterococcus faecalis
CAG00356	2136	Clostridium sp. AM49-4BH
CAG00357	2132	Bacillota
CAG00358	2130	uncultured Prevotella sp.
CAG00360	2126	Bacillota
CAG00361	2125	Phocaeicola vulgatus
CAG00362	2125	Bacillota
CAG00363	2124	Bacillota
CAG00364	2124	Bacillota
CAG00365	2123	Bacillota
CAG00369	2121	Suilimivivens aceti
CAG00370	2120	Bacillota
CAG00371	2116
CAG00372	2114
CAG00373	2111	Bacillota
CAG00374	2110	Eggerthella lenta
CAG00375	2110
CAG00376	2108	Bacillota
CAG00377	2105	Bacillota
CAG00378	2104	Bacillota
CAG00379	2104	Bacteroidota
CAG00380	2104	Bacillota
CAG00381	2104	Lachnospira hominis
CAG00382	2104	Bacillota
CAG00383	2103	uncultured Blautia sp.
CAG00384	2102
CAG00385	2101	Schaalia turicensis
CAG00386	2099	Coprobacter fastidiosus
CAG00387	2097
CAG00388	2094	Pseudomonadota
CAG00389	2093	Jingyaoa shaoxingensis
CAG00391	2092	Ruminococcus sp. 210702-SL.1.03
CAG00392	2091	Bacillota
CAG00393	2089	Desulfovibrio desulfuricans
CAG00394	2089	Bacillota
CAG00395	2087	Bacteroidota
CAG00396	2086	Bacillota
CAG00397	2084	Dorea acetigenes
CAG00398	2084	Bacteroidota
CAG00399	2082	Bacillota
CAG00400	2081	Faecalibacterium prausnitzii
CAG00401	2074
CAG00402	2074	Bacillota
CAG00403	2073
CAG00404	2068
CAG00405	2066	Bacillota
CAG00406	2066	Bacillota
CAG00407	2066	Bacteroidota
CAG00408	2063	uncultured Acidaminococcus sp.
CAG00409	2062	Bacteroidota
CAG00410	2061	uncultured Eubacterium sp.
CAG00411	2060	Bacillota
CAG00412	2058	Bacteroidota
CAG00413	2056	Bacillota
CAG00414	2056	uncultured Blautia sp.
CAG00415	2051	Bacillota
CAG00416	2051	uncultured Muribaculum sp.
CAG00417	2051	Bacillota
CAG00418	2049
CAG00419	2047	Bovifimicola ammoniilytica
CAG00420	2047
CAG00421	2045	Pseudomonadota
CAG00422	2043	Segatella copri
CAG00423	2043	Bacillota
CAG00424	2042
CAG00425	2041	Bacteroidota
CAG00427	2039
CAG00429	2033
CAG00431	2029	Bacteroidota
CAG00432	2025	Bacillota
CAG00433	2025	Bacillota
CAG00434	2021	Blautia massiliensis (ex Durand et al. 2017)
CAG00435	2020	Bacillota
CAG00436	2018
CAG00437	2018	Bacillota
CAG00438	2018	uncultured Megasphaera sp.
CAG00439	2016	uncultured Megasphaera sp.
CAG00440	2014	Dysosmobacter
CAG00441	2011	uncultured Mediterraneibacter sp.
CAG00442	2007
CAG00443	2006
CAG00444	2005	uncultured Alistipes sp.
CAG00445	2001	Bacteroidota
CAG00446	2000	Bacillota
CAG00447	1997
CAG00448	1997	Bacillota
CAG00449	1995	Merdimonas faecis
CAG00450	1994	Bacillota
CAG00451	1994
CAG00452	1992	Bacillota
CAG00453	1987	Claveliimonas bilis
CAG00454	1986	Bacteroidota
CAG00455	1985	Dakarella massiliensis
CAG00456	1985	Bacillota
CAG00457	1982	Bacillota
CAG00458	1982	Bacillota
CAG00459	1981	Parabacteroides sp. AD58
CAG00460	1980	Bacillota
CAG00461	1980
CAG00462	1979	Actinomycetota
CAG00463	1979	Bacillota
CAG00464	1979	Bacteroidota
CAG00465	1978	Blautia marasmi
CAG00466	1977	uncultured Oscillibacter sp.
CAG00467	1977	Coprococcus sp. OM04-5BH
CAG00468	1975	Simiaoa sunii
CAG00469	1973	uncultured Alistipes sp.
CAG00470	1972	uncultured Bilophila sp.
CAG00471	1971	Brachyspira aalborgi
CAG00472	1970	Bacillota
CAG00473	1970	uncultured Bilophila sp.
CAG00474	1966	Butyricimonas vaginalis
CAG00476	1964	Ligilactobacillus ruminis
CAG00477	1962	Parabacteroides faecalis
CAG00478	1959
CAG00479	1959	Bacillota
CAG00480	1958	Bacillota
CAG00481	1957	Desulfovibrio piger
CAG00482	1954
CAG00483	1953	Bacillota
CAG00484	1951	Bifidobacterium dentium
CAG00485	1950	Bacteroidota
CAG00486	1950	Pseudomonadota
CAG00487	1949	Bacillota
CAG00488	1947	Bacteroidota
CAG00490	1945	Butyricicoccus intestinisimiae
CAG00491	1944	uncultured Blautia sp.
CAG00492	1944	Bacteroidota
CAG00493	1941
CAG00494	1940
CAG00495	1940	Alistipes ihumii
CAG00496	1939	Sutterella wadsworthensis
CAG00497	1939	Bacillota
CAG00498	1938	Bacteroidota
CAG00499	1935	uncultured Prevotella sp.
CAG00500	1935
CAG00501	1934	Bacillota
CAG00502	1934	Bacillota
CAG00503	1933	Bacillota
CAG00504	1932	Bacillota
CAG00505	1930	Bacteroidota
CAG00506	1928	Gemmiger
CAG00507	1928	Bacillota
CAG00508	1923	Bacillota
CAG00509	1922	Blautia obeum
CAG00510	1920	Phocaeicola vulgatus
CAG00511	1920	Enterocloster sp. OA11
CAG00512	1919	Amedibacterium intestinale
CAG00513	1917	Enterobacter hormaechei
CAG00514	1915	Jutongia hominis
CAG00515	1914	Bacillota
CAG00516	1914	uncultured Parasutterella sp.
CAG00517	1909	Alistipes sp.
CAG00518	1908
CAG00519	1908	uncultured Bacteroides sp.
CAG00520	1907	Mediterraneibacter sp.
CAG00521	1906	Bacteroidota
CAG00522	1905	Bacillota
CAG00523	1904	Bacillota
CAG00524	1903	Vescimonas
CAG00525	1900	Anaeromassilibacillus sp. An172
CAG00526	1895	Bacteroidota
CAG00527	1894	Bacillota
CAG00528	1887	Bacteroidota
CAG00529	1886
CAG00530	1884	Bacillota
CAG00531	1884	Lacticaseibacillus paracasei
CAG00532	1882	Phocaeicola plebeius
CAG00533	1881	Massilimicrobiota
CAG00534	1880	Faecalibacterium
CAG00535	1880	Faecalicatena
CAG00536	1880	Bacillota
CAG00537	1880
CAG00538	1879	Bacteroidota
CAG00540	1877
CAG00541	1876	Bacillota
CAG00542	1876
CAG00543	1876
CAG00544	1875	Bacillota
CAG00546	1873
CAG00547	1871	Bacillota
CAG00548	1870	Enterococcus faecium
CAG00549	1869
CAG00550	1865	Pseudoruminococcus massiliensis
CAG00551	1864	Actinomycetota
CAG00552	1864	Bacillota
CAG00553	1860
CAG00554	1858	Bacillota
CAG00555	1858	Rikenella microfusus
CAG00556	1858
CAG00558	1857	uncultured Ruminococcus sp.
CAG00559	1854	Bacteroidota
CAG00560	1853
CAG00561	1851	uncultured Blautia sp.
CAG00562	1850	Bacillota
CAG00563	1849	Actinomycetota
CAG00564	1848	Brotaphodocola catenula
CAG00565	1847	Blautia faecis
CAG00566	1846	Butyrivibrio crossotus
CAG00567	1844
CAG00568	1842
CAG00569	1841	Actinomycetota
CAG00570	1841
CAG00571	1840	Bacillota
CAG00572	1837	Blautia glucerasea
CAG00573	1832	Vescimonas coprocola
CAG00574	1831	Collinsella tanakaei
CAG00575	1830	Bacillota
CAG00576	1828	Bacillota
CAG00577	1826
CAG00578	1826	Bacillota
CAG00579	1824	Bacillota
CAG00580	1821	Lactobacillus acidophilus
CAG00581	1821	uncultured Clostridium sp.
CAG00582	1819	uncultured Dorea sp.
CAG00583	1819	Megamonas funiformis
CAG00584	1818	Anaerostipes amylophilus
CAG00585	1818	Bifidobacterium angulatum
CAG00586	1818	Bacillota
CAG00587	1817
CAG00588	1817	Bacillota
CAG00589	1816
CAG00590	1815	Anaerostipes hadrus
CAG00591	1813	Porcipelethomonas ammoniilytica
CAG00592	1810	Lactococcus lactis
CAG00593	1808	Bacteroides togonis
CAG00594	1808	Bacillota
CAG00595	1807	Enterobacter roggenkampii
CAG00596	1806
CAG00597	1800
CAG00598	1800	Bacillota
CAG00599	1799	Jutongia
CAG00600	1799	Bacillota
CAG00601	1798
CAG00602	1792	Bacillota
CAG00603	1791	Bacillota
CAG00604	1790
CAG00605	1789	Dorea phocaeensis
CAG00606	1787	Intestinibacter bartlettii
CAG00608	1783	Anaerobutyricum soehngenii
CAG00609	1781	Limosilactobacillus fermentum
CAG00610	1781	Clostridium sp. AF36-4
CAG00611	1781
CAG00612	1781
CAG00613	1780	Negativibacillus massiliensis
CAG00614	1778	Bacteroidota
CAG00615	1778
CAG00616	1776
CAG00617	1776	Bacillota
CAG00618	1775	Prevotellamassilia timonensis
CAG00619	1773	Bacillota
CAG00620	1773	Bacteroidota
CAG00621	1771
CAG00623	1768	uncultured Gemmiger sp.
CAG00624	1766
CAG00625	1766	Pseudoflavonifractor capillosus
CAG00626	1766	Bacteroidota
CAG00627	1765	Coprococcus sp. AF21-14LB
CAG00628	1765	Bacillota
CAG00629	1764
CAG00630	1764
CAG00631	1762	Alistipes megaguti
CAG00632	1761	Coprococcus eutactus
CAG00633	1760	Bacillota
CAG00634	1759	Bacteroidota
CAG00635	1758
CAG00636	1755	Bacteroidota
CAG00637	1752	Bacteroidota
CAG00639	1751	Bacillota
CAG00640	1750	uncultured Gemmiger sp.
CAG00641	1747
CAG00642	1745	Bacillota
CAG00643	1745	Actinomycetota
CAG00644	1745
CAG00645	1744	Bacillota
CAG00646	1743	Thermodesulfobacteriota
CAG00647	1743	uncultured Phocaeicola sp.
CAG00648	1742	Bacillota
CAG00649	1742
CAG00650	1740	Sutterella
CAG00651	1740	Bacillota
CAG00652	1738	uncultured Akkermansia sp.
CAG00653	1737	Olsenella sp. AM05-7
CAG00654	1734
CAG00655	1733
CAG00656	1731	Bacillota
CAG00657	1731	Mailhella
CAG00658	1729	Mediterranea massiliensis
CAG00659	1728
CAG00660	1726	Bacillota
CAG00661	1726	Bacillota
CAG00662	1726	Bacteroidota
CAG00663	1725	Phocaeicola barnesiae
CAG00664	1719	Mediterraneibacter faecis
CAG00665	1718
CAG00666	1717	Ruminococcus bromii
CAG00667	1717	Bacillota
CAG00668	1716	Bacillota
CAG00671	1715	Anaeromassilibacillus sp. Marseille-P3371
CAG00672	1714	Eubacterium sp. AF17-7
CAG00673	1713	Frisingicoccus caecimuris
CAG00674	1712	Bacteroidota
CAG00675	1710	Bacillota
CAG00677	1706	Lachnospira eligens
CAG00678	1703	Vescimonas
CAG00679	1702	Bacillota
CAG00680	1701	Acutalibacter sp. LFL-21
CAG00681	1701	Bacillota
CAG00682	1699
CAG00683	1699	uncultured Eubacterium sp.
CAG00684	1698	Bacillota
CAG00685	1696	Bacillota
CAG00686	1695	uncultured Eubacterium sp.
CAG00687	1694	Blautia
CAG00688	1690	uncultured Alistipes sp.
CAG00689	1689	uncultured Terrisporobacter sp.
CAG00690	1686
CAG00691	1686
CAG00692	1685	Anaerobutyricum hallii
CAG00693	1684
CAG00694	1683
CAG00696	1678
CAG00697	1677
CAG00698	1675
CAG00699	1675
CAG00702	1674
CAG00703	1674	Bacillota
CAG00704	1672
CAG00705	1672	Bacillota
CAG00706	1671	Bifidobacterium pseudocatenulatum
CAG00707	1668	Bacillota
CAG00708	1666
CAG00709	1664
CAG00710	1664	Streptococcus salivarius
CAG00711	1663
CAG00712	1662	uncultured Mitsuokella sp.
CAG00713	1660	uncultured Prevotella sp.
CAG00715	1652	Enorma massiliensis
CAG00716	1651	Alistipes indistinctus
CAG00717	1651	Bacillota
CAG00718	1650
CAG00719	1649
CAG00720	1649	Phascolarctobacterium faecium
CAG00721	1648
CAG00722	1648
CAG00723	1646
CAG00724	1646	uncultured Blautia sp.
CAG00725	1646	Bacillota
CAG00726	1646	Bacillota
CAG00727	1644	Sutterella seckii
CAG00728	1641	Muribaculum intestinale
CAG00731	1637
CAG00732	1636	Eubacterium ramulus
CAG00733	1635	Bacillota
CAG00734	1635	uncultured Prevotella sp.
CAG00735	1634	Leyella stercorea
CAG00737	1632	Oscillibacter
CAG00738	1630	Bacillota
CAG00740	1629	Bacillota
CAG00741	1627	uncultured Ruminococcus sp.
CAG00742	1623	Pseudomonadota
CAG00743	1623	Bacillota
CAG00744	1621
CAG00745	1620	Bacillota
CAG00746	1617	Thermophilibacter provencensis
CAG00747	1616
CAG00748	1615
CAG00749	1611	Bacillota
CAG00750	1610	uncultured Blautia sp.
CAG00751	1610	uncultured Anaerotignum sp.
CAG00752	1609
CAG00753	1607
CAG00754	1607
CAG00755	1604	Bacillota
CAG00756	1600
CAG00757	1600	Bacillota
CAG00758	1599
CAG00759	1598	Cloacibacillus evryensis
CAG00760	1598	Bacillota
CAG00761	1598	Bacillota
CAG00762	1596	Brotocaccenecus
CAG00763	1595	Bacillota
CAG00764	1595	Bacillota
CAG00766	1594
CAG00767	1594
CAG00768	1593	Bacillota
CAG00770	1586
CAG00771	1584	Bacillota
CAG00772	1584	Limosilactobacillus mucosae
CAG00773	1581	Segatella hominis
CAG00774	1579	Bacillota
CAG00775	1579
CAG00776	1577	Bacillota
CAG00777	1573
CAG00778	1567	uncultured Agathobaculum sp.
CAG00779	1567	Bacillota
CAG00780	1567	uncultured Anaerostipes sp.
CAG00781	1561	Bacillota
CAG00782	1561
CAG00783	1560	uncultured Dialister sp.
CAG00784	1560	Bacillota
CAG00785	1557	Alistipes timonensis
CAG00786	1556	Bacillota
CAG00787	1555	Blautia
CAG00788	1555	Alistipes sp.
CAG00789	1552	Blautia intestinalis
CAG00790	1546	Bacillota
CAG00791	1545	Cloacibacillus porcorum
CAG00792	1544	Roseburia sp. AM51-8
CAG00794	1543	Mediterraneibacter sp. NSJ-151
CAG00795	1539
CAG00796	1539
CAG00797	1537
CAG00798	1537	Faecalibacterium
CAG00799	1536
CAG00800	1536	Bacillota
CAG00801	1535
CAG00802	1535	Pseudomonadota
CAG00803	1532	Clostridium
CAG00804	1531	Fusobacterium mortiferum
CAG00805	1530	uncultured Blautia sp.
CAG00806	1528	Actinomycetota
CAG00807	1528	Streptococcus vestibularis
CAG00808	1527	Bacillota
CAG00809	1525	uncultured Acidaminococcus sp.
CAG00810	1525	Bacillota
CAG00811	1524	Bacillota
CAG00813	1522	Bacillota
CAG00814	1521	Bacillota
CAG00815	1519	Bacillota
CAG00816	1518	Streptococcus oralis
CAG00817	1516	Bacillota
CAG00818	1516	Bacteroidota
CAG00819	1513	Bacillota
CAG00820	1512	Bacillota
CAG00821	1511
CAG00822	1508	Vescimonas
CAG00823	1508	uncultured Enorma sp.
CAG00825	1502	Fusobacterium
CAG00826	1501
CAG00827	1499	Dialister invisus
CAG00828	1497
CAG00829	1496	uncultured Dialister sp.
CAG00830	1495	Oliverpabstia sp.
CAG00831	1495	Bilophila wadsworthia
CAG00832	1494
CAG00833	1494	Agathobaculum hominis
CAG00834	1493	Segatella copri
CAG00835	1493	Actinomycetota
CAG00836	1493
CAG00837	1493	Sutterella sp. AM11-39
CAG00838	1492	Parolsenella catena
CAG00839	1489	Bacillota
CAG00840	1489	Faecalibacterium prausnitzii
CAG00841	1488
CAG00843	1486	Intestinimonas butyriciproducens
CAG00844	1482	uncultured Eubacterium sp.
CAG00845	1480	Leyella stercorea
CAG00846	1478	Bacillota
CAG00847	1477	Rubneribacter badeniensis
CAG00848	1476	Faecalicatena
CAG00849	1476
CAG00850	1475
CAG00851	1474	uncultured Turicimonas sp.
CAG00852	1473	Lactobacillus delbrueckii
CAG00853	1472	Bacillota
CAG00854	1472
CAG00855	1468
CAG00856	1468	Bacillota
CAG00857	1468	uncultured Blautia sp.
CAG00858	1464	Bacillota
CAG00859	1461
CAG00860	1460	Bacillota
CAG00861	1459	Bacteroidota
CAG00862	1459	Bacillota
CAG00863	1458	Bacillota
CAG00864	1457
CAG00865	1454	Bacteroidota
CAG00866	1453	Acidaminococcus massiliensis
CAG00867	1452	Ligilactobacillus salivarius
CAG00868	1451	Bacillota
CAG00869	1451	Simiaoa
CAG00870	1449	Bacillota
CAG00871	1449	Bacillota
CAG00872	1449
CAG00874	1444
CAG00875	1443
CAG00876	1443	Bacillota
CAG00877	1439	Bacillota
CAG00878	1439	Bacillota
CAG00879	1438	Vescimonas fastidiosa
CAG00880	1437
CAG00881	1437	uncultured Eubacterium sp.
CAG00882	1437	Lactococcus cremoris
CAG00883	1434	Vescimonas
CAG00884	1434	Anaerotignum lactatifermentans
CAG00885	1432	Streptococcus lutetiensis
CAG00886	1432	Dorea longicatena
CAG00887	1432	uncultured Mogibacterium sp.
CAG00888	1431	Gemmiger
CAG00889	1429	Leuconostoc lactis
CAG00890	1428
CAG00891	1428
CAG00892	1427	Parasutterella sp.
CAG00893	1427
CAG00894	1426
CAG00895	1425
CAG00896	1423
CAG00897	1423
CAG00898	1422	Subdoligranulum
CAG00899	1419	Pseudomonadota
CAG00900	1418
CAG00901	1418	Faecalitalea cylindroides
CAG00902	1418
CAG00904	1414
CAG00906	1413
CAG00907	1412	Bacillota
CAG00908	1411
CAG00909	1409	Bacillota
CAG00910	1409	Coprococcus comes
CAG00911	1405	Citrobacter youngae
CAG00912	1404	Bacillota
CAG00913	1404	Megasphaera elsdenii
CAG00914	1404	uncultured Eubacterium sp.
CAG00915	1404
CAG00916	1402
CAG00917	1402
CAG00918	1400	Bacillota
CAG00919	1399	Bacillota
CAG00920	1398	uncultured Clostridium sp.
CAG00921	1397	Blautia luti
CAG00922	1393
CAG00923	1392
CAG00924	1392	Citrobacter braakii
CAG00925	1390
CAG00926	1390	Segatella copri
CAG00928	1387	uncultured Anaerotignum sp.
CAG00930	1381
CAG00931	1381	Anaerotruncus massiliensis (ex Togo et al. 2019)
CAG00932	1380	Desulfovibrio piger
CAG00933	1375	Mesosutterella multiformis
CAG00934	1374	Dorea hominis
CAG00935	1372
CAG00936	1372
CAG00937	1369
CAG00938	1368
CAG00939	1365	Phocaeicola
CAG00940	1361
CAG00941	1358
CAG00942	1357	Eubacterium ventriosum
CAG00943	1357	uncultured Cellulosilyticum sp.
CAG00944	1355	Catenibacterium sp.
CAG00945	1355	uncultured Holdemanella sp.
CAG00947	1352	Bacillota
CAG00948	1346
CAG00949	1345	Bacillota
CAG00950	1344	Bacillota
CAG00951	1342	Bacillota
CAG00952	1339	Collinsella stercoris
CAG00953	1337
CAG00954	1335
CAG00955	1328
CAG00956	1328
CAG00957	1327	uncultured Megasphaera sp.
CAG00958	1327	Bacillota
CAG00959	1326	uncultured Blautia sp.
CAG00962	1322
CAG00963	1322
CAG00964	1321
CAG00965	1321	Bacillota
CAG00966	1320	Bacillota
CAG00967	1318
CAG00968	1317	Bacillota
CAG00969	1316
CAG00970	1310
CAG00972	1305	Megasphaera massiliensis
CAG00974	1304	Actinomycetota
CAG00976	1302
CAG00977	1300	Bacillota
CAG00978	1300
CAG00979	1299
CAG00980	1299
CAG00981	1299	Bacteroidota
CAG00982	1298	Anthropogastromicrobium aceti
CAG00983	1297	Actinomycetota
CAG00984	1291
CAG00985	1290	Bacillota
CAG00986	1289	Hungatella hathewayi
CAG00987	1283	Actinomycetota
CAG00988	1280
CAG00989	1279
CAG00990	1279	Bacillota
CAG00991	1277	Oscillibacter
CAG00992	1276	uncultured Clostridium sp.
CAG00993	1275
CAG00994	1275	Evtepia gabavorous
CAG00995	1274
CAG00996	1273	Bacillota
CAG00997	1273	Bacillota
CAG00998	1273
CAG00999	1272
CAG01000	1271
CAG01001	1271	Bacillota
CAG01002	1271
CAG01003	1269
CAG01004	1268
CAG01005	1267
CAG01006	1267
CAG01007	1266	uncultured Senegalimassilia sp.
CAG01008	1265	Clostridium phoceensis
CAG01009	1264	uncultured Eubacterium sp.
CAG01012	1261	[Clostridium] scindens
CAG01013	1261
CAG01014	1260
CAG01016	1257
CAG01017	1256
CAG01019	1255	Bacteroidota
CAG01020	1255	Bacillota
CAG01021	1251	Bacillota
CAG01022	1250	Bacillota
CAG01023	1249	Bacillota
CAG01025	1247
CAG01026	1245	Bacillota
CAG01027	1244	uncultured Megasphaera sp.
CAG01028	1241
CAG01029	1237
CAG01030	1236
CAG01031	1234	Bacillota
CAG01032	1234
CAG01033	1234	Bacteroidota
CAG01035	1233	Bacillota
CAG01036	1232	Actinomycetota
CAG01037	1231	Hominilimicola fabiformis
CAG01038	1230	Segatella copri
CAG01040	1228	Bacillota
CAG01041	1222	Faecalibacterium
CAG01042	1221
CAG01044	1218
CAG01045	1217
CAG01046	1216	Clostridium sp.
CAG01047	1216	Eubacterium ramulus
CAG01048	1213	Paraprevotella xylaniphila
CAG01049	1209	Parasutterella secunda
CAG01050	1206
CAG01051	1203	Bacillota
CAG01053	1201
CAG01054	1200	Megasphaera massiliensis
CAG01055	1199	Holdemanella porci
CAG01056	1195	Faecalibacillus intestinalis
CAG01057	1189	Escherichia coli
CAG01058	1188	Bacillota
CAG01059	1188	Lactobacillus paragasseri
CAG01060	1188
CAG01061	1187
CAG01062	1186	uncultured Collinsella sp.
CAG01063	1185
CAG01064	1184	Roseburia porci
CAG01065	1182
CAG01066	1182	Bacillota
CAG01067	1181	uncultured Dysosmobacter sp.
CAG01068	1181	Bacteroidota
CAG01069	1178	Bacillota
CAG01070	1177
CAG01071	1177	Bacillota
CAG01072	1177	Oscillibacter
CAG01073	1176	Bacillota
CAG01074	1174	Bifidobacterium catenulatum
CAG01075	1173	uncultured Slackia sp.
CAG01076	1171
CAG01077	1171	uncultured Agathobaculum sp.
CAG01078	1168	Bacillota
CAG01079	1168	Bacillota
CAG01081	1165	Bacillota
CAG01082	1165
CAG01083	1158
CAG01085	1157	Roseburia zhanii
CAG01087	1155	Veillonella sp.
CAG01088	1151	Bacillota
CAG01089	1149	Bacteroidota
CAG01091	1144	Bacillota
CAG01092	1143	Flintibacter sp.
CAG01093	1143
CAG01094	1143
CAG01095	1142
CAG01096	1140
CAG01097	1138
CAG01098	1136	uncultured Blautia sp.
CAG01099	1136
CAG01100	1130
CAG01101	1130	Bacteroidota
CAG01102	1128	Bacillota
CAG01103	1128	Congzhengia minquanensis
CAG01104	1126	Actinomycetota
CAG01105	1125	Bacillota
CAG01106	1125
CAG01107	1123
CAG01108	1122
CAG01109	1121
CAG01110	1118	Bacillota
CAG01111	1113
CAG01112	1113
CAG01113	1113	Bacillota
CAG01114	1112	Bacteroides intestinalis
CAG01115	1110	Odoribacter splanchnicus
CAG01116	1107
CAG01117	1104	Bacteroides xylanisolvens
CAG01118	1103	Blautia
CAG01119	1103
CAG01120	1102
CAG01121	1101	Bacillota
CAG01122	1100	Bacillota
CAG01124	1097
CAG01125	1096
CAG01126	1093
CAG01127	1092
CAG01128	1091
CAG01129	1090
CAG01130	1089	Bacillota
CAG01131	1088
CAG01132	1086	Turicimonas muris
CAG01133	1086	Bacillota
CAG01134	1086
CAG01135	1084
CAG01136	1079
CAG01137	1079	Bacillota
CAG01138	1078	Bacillota
CAG01139	1078
CAG01140	1076	Dorea
CAG01141	1076	Klebsiella quasipneumoniae
CAG01142	1073	Bacillota
CAG01143	1072
CAG01144	1071	uncultured Flavonifractor sp.
CAG01145	1070	Bacillota
CAG01146	1070
CAG01147	1069
CAG01148	1069	Thermodesulfobacteriota
CAG01149	1068
CAG01150	1066
CAG01151	1064	Collinsella intestinalis
CAG01152	1063	uncultured Oscillibacter sp.
CAG01153	1063	Bacillota
CAG01154	1062
CAG01155	1062
CAG01156	1061
CAG01157	1059	Phascolarctobacterium succinatutens
CAG01158	1059	Collinsella bouchesdurhonensis
CAG01159	1058	Bacillota
CAG01160	1057
CAG01161	1057	Baileyella intestinalis
CAG01162	1057
CAG01163	1056	Parasutterella excrementihominis
CAG01164	1056
CAG01165	1056
CAG01166	1056	Bacteroidota
CAG01167	1055	Streptococcus parasanguinis
CAG01169	1048
CAG01170	1048
CAG01171	1046
CAG01172	1046
CAG01173	1045
CAG01174	1043
CAG01175	1041
CAG01176	1041	[Clostridium] scindens
CAG01177	1038
CAG01178	1038	Bacillota
CAG01180	1037	Bacillota
CAG01181	1033	Holdemanella biformis
CAG01182	1029	[Clostridium] scindens
CAG01183	1029	Eisenbergiella tayi
CAG01184	1028	Escherichia sp. KTE96
CAG01185	1024
CAG01186	1023	Bacillota
CAG01187	1022	Pseudomonadota
CAG01189	1021
CAG01190	1019
CAG01191	1017	Coprococcus catus
CAG01192	1015
CAG01193	1015
CAG01194	1013
CAG01195	1012	Enterococcus lactis
CAG01196	1008
CAG01197	1008	Bacillota
CAG01198	1007	Bacillota
CAG01199	1007
CAG01200	1006	Bacillota
CAG01201	1006
CAG01202	1005
CAG01203	1003	Actinomycetota
CAG01204	1003	Bacillota
CAG01205	1002	Bacillota
CAG01206	1000	Frisingicoccus
CAG01207	1000	Veillonella sp.
CAG01208	995
CAG01209	993
CAG01210	991
CAG01211	990	Bacteroidota
CAG01212	989
CAG01214	988	Bacillota
CAG01215	987	uncultured Holdemanella sp.
CAG01216	986	Clostridium sp. AF15-41
CAG01217	982
CAG01218	982	[Clostridium] innocuum
CAG01219	981	Bacillota
CAG01220	980	Escherichia coli
CAG01221	978	Bacillota
CAG01222	975
CAG01223	975	Dorea longicatena
CAG01224	972
CAG01225	971
CAG01226	970	Ellagibacter isourolithinifaciens
CAG01227	969
CAG01228	968	Enterocloster bolteae
CAG01229	966
CAG01230	964	Bacillota
CAG01231	964
CAG01232	963
CAG01233	962	Bacillota
CAG01234	958
CAG01235	958	Hungatella hathewayi
CAG01236	958
CAG01237	958
CAG01238	956
CAG01239	953	Bacillota
CAG01240	952	Bacillota
CAG01242	951
CAG01243	949
CAG01244	948	Amedibacillus dolichus
CAG01245	947	Bacillota
CAG01246	946
CAG01247	946
CAG01248	945
CAG01249	944
CAG01250	943	Bacillota
CAG01251	943	Bacillota
CAG01252	942	Blautia luti
CAG01253	941	Bacillota
CAG01255	939
CAG01256	939	Bacillota
CAG01258	938	Bacillota
CAG01259	936
CAG01260	936
CAG01261	935	Faecalibacterium prausnitzii
CAG01262	932
CAG01263	932
CAG01264	930	Bacillota
CAG01265	929	Bacillota
CAG01266	929	Bacillota
CAG01267	925	Bacillota
CAG01268	924	Actinomycetota
CAG01269	924	Candidatus Collinsella stercoripullorum
CAG01270	923
CAG01271	922	uncultured Traorella sp.
CAG01272	922
CAG01273	922
CAG01274	921
CAG01275	921	Bacteroidota
CAG01276	919
CAG01278	918	Bacillota
CAG01279	917
CAG01280	917
CAG01281	914
CAG01282	914	Bacillota
CAG01283	913
CAG01284	912
CAG01285	909	Paratractidigestivibacter faecalis
CAG01286	908	Lactococcus cremoris
CAG01287	908	Bacillota
CAG01288	906
CAG01289	904	Actinomycetota
CAG01290	901
CAG01291	896
CAG01293	892	Bacillota
CAG01294	888	Bacteroidota
CAG01295	887	Bacillota
CAG01296	887
CAG01297	887	Bacillota
CAG01298	884
CAG01299	883
CAG01300	882	Desulfovibrio sp.
CAG01301	882	Bacillota
CAG01302	881	Collinsella
CAG01303	881	Oscillibacter
CAG01304	881	Bacillota
CAG01305	878
CAG01306	878	Varibaculum sp.
CAG01307	878
CAG01308	876	Bacillota
CAG01309	875
CAG01310	875
CAG01311	874	Clostridium sp. AF27-2AA
CAG01312	873	Butyricicoccus sp. GAM44
CAG01313	871	Bacillota
CAG01314	869
CAG01315	868
CAG01316	867
CAG01317	866	uncultured Dysosmobacter sp.
CAG01318	865	Bacteroides
CAG01319	865
CAG01320	865	uncultured Blautia sp.
CAG01321	864
CAG01322	863	Bacillota
CAG01323	863	Bacillota
CAG01325	862	Bacillota
CAG01326	861	Bacillota
CAG01327	858	Gordonibacter sp. KGMB12511
CAG01328	856
CAG01329	851	Massilistercora timonensis
CAG01330	850
CAG01331	847	Bacillota
CAG01332	846
CAG01333	846
CAG01335	842
CAG01336	841
CAG01337	841	Actinomycetota
CAG01338	841
CAG01339	838	Roseburia
CAG01340	836
CAG01341	835
CAG01342	834	Bacillota
CAG01343	834	Bacillota
CAG01344	833	Eubacterium sp. An3
CAG01345	832	Slackia piriformis
CAG01346	831	Bacillota
CAG01347	829
CAG01348	827
CAG01349	825
CAG01350	822
CAG01354	815	Clostridium sp. MCC344
CAG01355	813
CAG01356	812	uncultured Desulfovibrio sp.
CAG01358	811	Dysosmobacter
CAG01359	810	Acinetobacter johnsonii
CAG01360	810
CAG01361	808	Phocaeicola plebeius
CAG01362	806	Bacillota
CAG01364	805	Bacteroidota
CAG01365	802
CAG01366	800	Bacillota
CAG01367	798	Bacillota
CAG01368	795
CAG01369	793	uncultured Holdemanella sp.
CAG01370	792	Bacteroides sp.
CAG01371	792
CAG01372	791	Bacillota
CAG01373	790	Bacillota
CAG01374	786	Anaerostipes
CAG01375	785	Blautia schinkii
CAG01376	784	Collinsella phocaeensis
CAG01377	782
CAG01378	780
CAG01379	778	Desulfovibrio piger
CAG01380	776
CAG01381	772
CAG01382	771	Bacillota
CAG01383	770
CAG01384	769	Bacillota
CAG01385	768
CAG01386	765	Bacillota
CAG01387	764	Clostridium
CAG01388	760	Bacillota
CAG01389	756
CAG01390	756	Sutterella
CAG01391	755	Actinomycetota
CAG01392	752	Butyricimonas
CAG01393	748
CAG01394	748	Streptococcus gordonii
CAG01395	746	Catenibacterium mitsuokai
CAG01396	746	Sutterella
CAG01397	745	Dorea formicigenerans
CAG01398	745	Bacillota
CAG01399	744	Bacillota
CAG01400	742	Bacillota
CAG01401	742	Bacteroides xylanisolvens
CAG01402	742	Bacillota
CAG01403	741
CAG01404	740	Bacillota
CAG01405	739	Bacillota
CAG01406	738	Coprococcus
CAG01407	736	Bacillota
CAG01408	736	Bacillota
CAG01409	732	Actinomycetota
CAG01410	730
CAG01411	729
CAG01412	729
CAG01413	729	Bacillota
CAG01414	727	Coprococcus
CAG01415	726	Tractidigestivibacter montrealensis
CAG01416	724	Pauljensenia sp. UMB3104
CAG01417	723
CAG01418	722
CAG01419	712
CAG01420	712	uncultured Alistipes sp.
CAG01421	712	Butyricimonas
CAG01422	710
CAG01423	710
CAG01424	709	Pseudoflavonifractor
CAG01425	709	Bacillota
CAG01426	708	Ruminococcus sp. AF17-22AC
CAG01427	704	Bacillota

## Sheet: Supplementary Table 4
FFQ ID	FFQ variable name	FFQ questions	FFQ answers (numeric freqency)	Included in the analysis (based on miss values <20%)	Mean frequency	Range
Q1	banana	13. How often do you eat banana	Please choose the answer	Yes	12.6572	(2,150)
Q2	apple_or_pear	13. Apple or pear	Please choose the answer	Yes	14.9107	(2,150)
Q3	orange_or_other_citrus	13. Orange, small citrus, or grapefruit	Please choose the answer	Yes	12.7735	(2,150)
Q4	other_fruits_and_berries	13. Other fruits or berries	Please choose the answer	Yes	13.2237	(2,150)
Q5	nut_or_seeds_no_flax	14. Nuts, almonds, or seeds (not flax seeds)	Please choose the answer	Yes	12.2051	(2,150)
Q6	salmon_sushi_herring_mackarell	19. Salmon, sushi, herring, or mackerel	Please choose the answer	Yes	4.79933	(2,28)
Q7	vegetarian_food	20. Vegetarian dishes, e.g., lentil stew, bean burger, soy sausage, or Quorn	Please choose the answer	Yes	4.91525	(2,28)
Q8	sallad	20. Salad dishes	Please choose the answer	Yes	6.19691	(2,28)
Q9	vegetables_wok	28. Vegetable mix, e.g., stir-fry	Please choose the answer	Yes	5.17647	(2,28)
Q10	cucumber_tomatoes_sallad	28. Tomato, cucumber, or salad leaves	Please choose the answer	Yes	17.991	(2,28)
Q11	spinage_ruccola	28. Spinach or arugula	Please choose the answer	Yes	8.80529	(2,28)
Q12	leeks_garlic	28. Onion, leek, or garlic	Please choose the answer	Yes	13.1597	(2,28)
Q13	carrots	28. Carrots	Please choose the answer	Yes	10.6151	(2,28)
Q14	avocado	28. Avocado	Please choose the answer	Yes	5.27273	(2,28)
Q15	broccoli_kales	28. Broccoli, Brussels sprouts, or salad cabbage	Please choose the answer	Yes	7.73826	(2,28)
Q16	cooking_fats_cooking_fats_rapeseed_oil	30. Which of the following fats do you use... Canola oil	Please choose the answer	Yes	binary	(0,1)
Q17	cooking_fats_oliv_oil	30. Which of the following fats do you use... Olive oil	Please choose the answer	Yes	binary	(0,1)
Q18	breakfast	1. Breakfast	Please choose the answer	Yes	28.0377	(0,30)
Q19	lunch	1. Lunch	Please choose the answer	Yes	25.6604	(0,30)
Q20	dinner_or_supper	1. Dinner or evening meal	Please choose the answer	Yes	26.9086	(0,30)
Q21	how_often_eat_snack or fika	2. How often do you usually have coffee breaks or snacks?	Please choose the answer	Yes	29.5901	(0,120)
Q22	water	3. Water (from tap or bottled)	Please choose the answer	Yes	107.735	(2,150)
Q23	coffe	3. Coffee	Please choose the answer	Yes	84.4286	(2,150)
Q24	tea	3. Tea	Please choose the answer	Yes	24.7729	(2,150)
Q25	milk	3. Milk	Please choose the answer	Yes	21.4949	(2,150)
Q26	juice	3. Juice	Please choose the answer	Yes	13.7285	(2,150)
Q27	soda_cider_cordial	3. Soft drinks, cider, meal drinks, juice	Please choose the answer	Yes	8.52381	(2,150)
Q28	coffe_with_milk	4. You mentioned that you drink coffee. What... Milk, including cappuccino or latte	Please choose the answer	Yes	binary	(0,1)
Q29	coffe_with_sugar	4. You mentioned that you drink coffee. What... Sugar or syrup	Please choose the answer	Yes	binary	(0,1)
Q30	coffe_with_sweeteners	4. You mentioned that you drink coffee. What... Sweeteners	Please choose the answer	Yes	binary	(0,1)
Q31	coffe_non_of_the_above	4. You mentioned that you drink coffee. What... None of these	Please choose the answer	Yes	binary	(0,1)
Q32	coffe_no_response	4. You mentioned that you drink coffee. What... Don’t know/will not answer	Please choose the answer	Yes	binary	(0,1)
Q33	tea_black	5. You mentioned that you drink tea. Which... Black tea	Please choose the answer	Yes	binary	(0,1)
Q34	tea_green	5. You mentioned that you drink tea. Which... Green tea	Please choose the answer	Yes	binary	(0,1)
Q35	tea_red	5. You mentioned that you drink tea. Which... Red tea	Please choose the answer	Yes	binary	(0,1)
Q36	tea_herbal	5. You mentioned that you drink tea. Which... Herbal tea	Please choose the answer	Yes	binary	(0,1)
Q37	tea_other	5. You mentioned that you drink tea. Which... Other tea	Please choose the answer	Yes	binary	(0,1)
Q38	tea_no_response	5. You mentioned that you drink tea. Which... Don’t know/will not answer	Please choose the answer	Yes	binary	(0,1)
Q39	white_bread	6. How often do you eat white bread, e.g., loaf bread, soft bread, or flatbread	Please choose the answer	Yes	13.0902	(2,150)
Q40	grain_bread	6. Coarse soft bread, e.g., rye roll, whole grain bread, or dark bread	Please choose the answer	Yes	26.1108	(2,150)
Q41	crisp_bread	6. Hard bread	Please choose the answer	Yes	22.329	(2,150)
Q42	soured_milk_or_yoghurt	6. Filmjölk, yogurt, or drinking yogurt	Please choose the answer	Yes	21.7408	(2,150)
Q43	musli_or_cereals	6. Muesli or cereal	Please choose the answer	Yes	19.2342	(2,150)
Q44	oat_meal	6. Oatmeal	Please choose the answer	Yes	11.8652	(2,150)
Q45	bread_how_often	7. You mentioned that you eat bread. How many slices of bread do you usually eat at a time?	Please choose the answer	Yes	1.73491	(1.5,5.5)
Q46	bread_bregott	8. Which of the following spreads do you use... Bregott	Please choose the answer	Yes	binary	(0,1)
Q47	bread_margarine	8. Which of the following spreads do you use... Margarine, e.g., Lätta, Lätt & Lagom, or Becel	Please choose the answer	Yes	binary	(0,1)
Q48	bread_cholesterol_lowering_margarine	8. Which of the following spreads do you use... Cholesterol-lowering margarine, e.g., Becel ProActiv	Please choose the answer	Yes	binary	(0,1)
Q49	bread_butter	8. Which of the following spreads do you use... Butter	Please choose the answer	Yes	binary	(0,1)
Q50	bread_other_fat	8. Which of the following spreads do you use... Other spreads	Please choose the answer	Yes	binary	(0,1)
Q51	bread_no_faty	8. Which of the following spreads do you use... I do not use spreads	Please choose the answer	Yes	binary	(0,1)
Q52	bread_no_response	8. Which of the following spreads do you use... Don’t know/will not answer	Please choose the answer	Yes	binary	(0,1)
Q53	sour_milk_or_yoghurt_added_bacterial_culture	9. You mentioned that you eat filmjölk or yogurt... With added bacterial culture, e.g., A-fil, Verum health filmjölk, Onaka, or Actimel	Please choose the answer	Yes	binary	(0,1)
Q54	sour_milk_or_yoghurt_natural	9. You mentioned that you eat filmjölk or yogurt... Natural	Please choose the answer	Yes	binary	(0,1)
Q55	sour_milk_or_yoghurt_fruit_berries_vanilla	9. You mentioned that you eat filmjölk or yogurt... With fruit, berry, or vanilla flavor	Please choose the answer	Yes	binary	(0,1)
Q56	sour_milk_or_yoghurt_other	9. You mentioned that you eat filmjölk or yogurt... Other filmjölk or yogurt	Please choose the answer	Yes	binary	(0,1)
Q57	sour_milk_or_yoghurt_no_response	9. You mentioned that you eat filmjölk or yogurt... Don’t know/will not answer	Please choose the answer	Yes	binary	(0,1)
Q58	musli_or_cereals_cornflakes_or_special_k	10. You mentioned that you eat muesli or... Cornflakes or Special K	Please choose the answer	Yes	binary	(0,1)
Q59	musli_or_cereals_sugary	10. You mentioned that you eat muesli or... Start, Crunchy, or sweet cereals, e.g., Frosties or Kalaspuffar	Please choose the answer	Yes	binary	(0,1)
Q60	musli_or_cereals_all_bran	10. You mentioned that you eat muesli or... Muesli or whole grain cereals, e.g., All Bran	Please choose the answer	Yes	binary	(0,1)
Q61	musli_or_cereals_other	10. You mentioned that you eat muesli or... Other cereals	Please choose the answer	Yes	binary	(0,1)
Q62	musli_or_cereals_no_response	10. You mentioned that you eat muesli or... Don’t know/will not answer	Please choose the answer	Yes	binary	(0,1)
Q63	cheese	11. How often do you eat cheese	Please choose the answer	Yes	27.879	(2,150)
Q64	toppings_meat	11. Cold cuts, e.g., ham or salami	Please choose the answer	Yes	18.3137	(2,150)
Q65	eggs	11. Eggs or omelets	Please choose the answer	Yes	13.0419	(2,150)
Q66	flax_seeds	11. Flax seeds	Please choose the answer	Yes	12.7249	(2,150)
Q67	cheese_how_many_slices_day	12. You mentioned that you eat cheese. How many slices of cheese do you usually eat at a time?	Please choose the answer	Yes	2.55	(1.5,10)
Q68	crackers_rusk_cookies	14. How often do you eat crackers, crispbread, or cookies	Please choose the answer	Yes	9.45073	(2,150)
Q69	buns_cupcaces_soft_cookies	14. Bun, muffin, or soft cake	Please choose the answer	Yes	5.74327	(2,30)
Q70	chocolate	14. Chocolate	Please choose the answer	Yes	8.65378	(2,120)
Q71	candy_no_chocolate	14. Candy (not chocolate)	Please choose the answer	Yes	5.27423	(2,60)
Q72	ice_cream	14. Ice cream, sorbet, or parfait	Please choose the answer	Yes	3.72485	(2,30)
Q73	crisps_or_cheese_doodles	14. Chips or cheese puffs	Please choose the answer	Yes	3.09184	(2,22)
Q74	chocolate_daim_snickers_japp	15. You mentioned that you eat chocolate. What... Snickers, Daim, Japp, or similar	Please choose the answer	Yes	binary	(0,1)
Q75	chocolate_milk_chocolate	15. You mentioned that you eat chocolate. What... Milk chocolate	Please choose the answer	Yes	binary	(0,1)
Q76	chocolate_dark	15. You mentioned that you eat chocolate. What... Dark chocolate	Please choose the answer	Yes	binary	(0,1)
Q77	chocolate_white	15. You mentioned that you eat chocolate. What... White chocolate	Please choose the answer	Yes	binary	(0,1)
Q78	chocolate_no_response	15. You mentioned that you eat chocolate. What... Don’t know/will not answer	Please choose the answer	Yes	binary	(0,0)
Q79	chocolate_portion_size	16. How much chocolate do you usually eat at a time?	Please choose the answer	Yes	68.7487	(25,200)
Q80	candy_portion_size	17. You mentioned that you eat candy. How much candy do you usually eat at a time?	Please choose the answer	Yes	108.958	(50,300)
Q81	hamburger_kebab_minced_meats	18. How often do you eat hamburgers, kebabs, or Tex-Mex with ground meat, e.g., tacos	Please choose the answer	Yes	2.87671	(2,14)
Q82	minced_meat_lasagna_meatballs	18. Ground meat dishes, e.g., meat sauce, lasagna, or meatballs	Please choose the answer	Yes	4.53858	(2,22)
Q83	chickern_or_other_birds_fies_or_stew	18. Chicken or other poultry, e.g., fried, boiled, fried, or in a stew	Please choose the answer	Yes	6.39389	(2,28)
Q84	sausage_fried_or_stew_or_oven_baked	18. Sausage, e.g., fried, boiled, gratinated, or in a stew	Please choose the answer	Yes	3.91085	(2,28)
Q85	pork_or_beef	18. Pork or beef, e.g., steak, fillet, or in a stew	Please choose the answer	Yes	5.66504	(2,28)
Q86	lamb_or_game_meat	18. Lamb or game meat	Please choose the answer	Yes	2.84615	(2,14)
Q87	blood_sausage	18. Blood pudding or blood sausage	Please choose the answer	Yes	2.17204	(2,6)
Q88	white_fish_or_fish_sticks	19. White fish, e.g., cod, coley, fish sticks, or fish balls	Please choose the answer	Yes	5.03185	(2,22)
Q89	tuna	19. Tuna	Please choose the answer	Yes	2.8934	(2,22)
Q90	stuffed_baguette	20. Filled baguette, sandwich, wrap, etc.	Please choose the answer	Yes	3.10811	(2,28)
Q91	soup	21. Soup	Please choose the answer	Yes	4.1833	(2,22)
Q92	piza_pie	22. Pizza, pie, or pastry	Please choose the answer	Yes	2.36364	(2,6)
Q93	pancackes_waffels	22. Pancakes, plättar, oven-baked pancakes, or waffles	Please choose the answer	Yes	2.36145	(2,6)
Q94	vegetarian_food_legume_dish	23. You mentioned that you eat vegetarian... Bean, lentil, or chickpea dishes, e.g., lentil stew, bean burger, or falafel	Please choose the answer	No
Q95	vegetarian_food_soy_dish	23. You mentioned that you eat vegetarian... Soy meat, soy sausage, or tofu	Please choose the answer	No
Q96	vegan_food_qourn_dish	23. You mentioned that you eat vegetarian... Quorn mince or Quorn stew	Please choose the answer	No
Q97	vegetarian_food_root_vegetables	23. You mentioned that you eat vegetarian... Root vegetable dishes, e.g., beets, parsnip, or swede	Please choose the answer	No
Q98	vegetarian_food_no_response	23. You mentioned that you eat vegetarian... Don’t know/will not answer	Please choose the answer	No
Q99	sallad_pasta_couscous_bulgur_qinoa	24. You mentioned that you eat salad... Pasta, couscous, bulgur, or quinoa	Please choose the answer	Yes	binary	(0,1)
Q100	sallad_hard_cheese_feta_mozarella	24. You mentioned that you eat salad... Cheese, e.g., hard cheese, feta cheese, mozzarella, or cottage cheese	Please choose the answer	Yes	binary	(0,1)
Q101	sallad_processed_meats	24. You mentioned that you eat salad... Ham, sausage, salami, or roast beef	Please choose the answer	Yes	binary	(0,1)
Q102	sallad_chicken_or_turkey	24. You mentioned that you eat salad... Chicken or turkey	Please choose the answer	Yes	binary	(0,1)
Q103	sallad_salmon_tuna_crustaceans	24. You mentioned that you eat salad... Salmon, tuna, or shellfish	Please choose the answer	Yes	binary	(0,1)
Q104	sallad_legumes	24. You mentioned that you eat salad... Beans, lentils, or peas	Please choose the answer	Yes	binary	(0,1)
Q105	sallad_other_ingredients	24. You mentioned that you eat salad... Other ingredients	Please choose the answer	Yes	binary	(0,1)
Q106	sallad_no_response	24. You mentioned that you eat salad... Don’t know/will not answer	Please choose the answer	Yes	binary	(0,1)
Q107	stuffed_baguette_hard_cheese_feta_mozarella	25. You mentioned that you eat baguettes, s... Cheese, e.g., hard cheese, feta cheese, mozzarella, or cottage cheese	Please choose the answer	No
Q108	stuffed_baguette_pocessed_meat	25. You mentioned that you eat baguettes, s... Ham, sausage, salami, meatballs, or roast beef	Please choose the answer	No
Q109	stuffed_baguette_chiken_or_turkey	25. You mentioned that you eat baguettes, s... Chicken or turkey	Please choose the answer	No
Q110	stuffed_baguette_salmon_tuna_crustaceans	25. You mentioned that you eat baguettes, s... Salmon, tuna, or shellfish	Please choose the answer	No
Q111	stuffed_baguette_vegetables	25. You mentioned that you eat baguettes, s... Vegetables	Please choose the answer	No
Q112	stuffed_baguette_dressing	25. You mentioned that you eat baguettes, s... Spreads, e.g., shrimp spread, tuna spread, or beetroot salad	Please choose the answer	No
Q113	stuffed_baguette_other_ingredients	25. You mentioned that you eat baguettes, s... Other ingredients	Please choose the answer	No
Q114	stuffed_baguette_no_response	25. You mentioned that you eat baguettes, s... Don’t know/will not answer	Please choose the answer	No
Q115	soup_finished_soups	26. You mentioned that you eat soups. Which... Ready-made smooth soups, e.g., Kelda, Blå Band, or Campbells	Please choose the answer	Yes	binary	(0,1)
Q116	soup_fish_seafood	26. You mentioned that you eat soups. Which... Fish or shellfish soup	Please choose the answer	Yes	binary	(0,1)
Q117	soup_meat_or_chicken	26. You mentioned that you eat soups. Which... Meat or chicken soup	Please choose the answer	Yes	binary	(0,1)
Q118	soup_pea	26. You mentioned that you eat soups. Which... Pea soup	Please choose the answer	Yes	binary	(0,1)
Q119	soup_vegetables	26. You mentioned that you eat soups. Which... Vegetable soup	Please choose the answer	Yes	binary	(0,1)
Q120	soup_other	26. You mentioned that you eat soups. Which... Other soup	Please choose the answer	Yes	binary	(0,1)
Q121	soup_no_response	26. You mentioned that you eat soups. Which... Don’t know/will not answer	Please choose the answer	Yes	binary	(0,1)
Q122	potatoes_mashed_boiled_oven_baked	27. How often do you eat boiled potatoes, mashed potatoes, or baked potatoes	Please choose the answer	Yes	9.70015	(2,28)
Q123	potatoes_fried_gratinated	27. French fries, fried potatoes, potato wedges, hash browns, potato gratin	Please choose the answer	Yes	3.86116	(2,22)
Q124	past_or_noodles	27. Pasta or noodles	Please choose the answer	Yes	6.32143	(2,28)
Q125	rice	27. Rice	Please choose the answer	Yes	5.18333	(2,28)
Q126	couscous_bulgur_qinoa	27. Couscous, bulgur, or quinoa	Please choose the answer	Yes	4.15723	(2,28)
Q127	olivs	28. Olives	Please choose the answer	Yes	6.03797	(2,28)
Q128	tomato_based_sauces	28. Ketchup, tomato sauce, chili sauce, or tomato salsa	Please choose the answer	Yes	5.33195	(2,28)
Q129	vinigrett	29. Vinaigrette (oil and vinegar)	Please choose the answer	Yes	9.02155	(2,28)
Q130	sour_cream	29. Cream sauce, crème fraîche, or sour cream sauce	Please choose the answer	Yes	7.27243	(2,28)
Q131	cooking_fats_butter	30. Which of the following fats do you use... Butter	Please choose the answer	Yes	binary	(0,1)
Q132	cooking_fats_margarine	30. Which of the following fats do you use... Cooking and baking margarine, e.g., Milda	Please choose the answer	Yes	binary	(0,1)
Q133	cooking_fats_liquid_milda_becel	30. Which of the following fats do you use... Liquid margarine, e.g., Milda or Becel	Please choose the answer	Yes	binary	(0,1)
Q134	cooking_fats_liquid_butteroil_rapeseedoil	30. Which of the following fats do you use... Liquid blend of butter oil and canola oil	Please choose the answer	Yes	binary	(0,1)
Q135	cooking_fats_corn_or_sunflowerseed_oil	30. Which of the following fats do you use... Cooking oil, e.g., corn oil or sunflower oil	Please choose the answer	Yes	binary	(0,1)
Q136	cooking_fats_other	30. Which of the following fats do you use... Other cooking fat	Please choose the answer	Yes	binary	(0,1)
Q137	cooking_fats_do_not_use	30. Which of the following fats do you use... I do not use cooking fat	Please choose the answer	Yes	binary	(0,1)
Q138	cooking_fats_no_response	30. Which of the following fats do you use... Don’t know/will not answer	Please choose the answer	Yes	binary	(0,1)
Q139	which_statement_is_true_salt_while_cooking	31. Which of the following... I usually use salt when I cook	Please choose the answer	Yes	binary	(0,1)
Q140	which_statement_is_true_add_salt	31. Which of the following... I usually add salt to food on the plate	Please choose the answer	Yes	binary	(0,1)
Q141	which_statement_is_true_none_of_the_above	31. Which of the following... None of these	Please choose the answer	Yes	binary	(0,1)
Q142	which_statement_is_true_none_of_the_above	34. Which of the following... None of these	Please choose the answer	Yes	binary	(0,1)
Q143	which_statement_is_true_no_response	31. Which of the following... Don’t know/will not answer	Please choose the answer	Yes	binary	(0,0)
Q144	which_statement_is_true_no_response	34. Which of the following... Don’t know/will not answer	Please choose the answer	Yes	binary	(0,1)
Q145	suger_free_or_light_products	32. Do you usually eat or drink sugar-free foods or low-fat foods, so-called light products?	Please choose the answer	Yes	binary	(0,6)
Q146	suger_free_or_light_products_soda_cordial	33. Which of the following light products... Soft drinks, meal drinks, or juice	Please choose the answer	Yes	binary	(0,1)
Q147	suger_free_or_light_products_jam_icecream_candy_cookies	33. Which of the following light products... Jam, ice cream, candy, or cookies	Please choose the answer	Yes	binary	(0,1)
Q148	suger_free_or_light_products_cheese	33. Which of the following light products... Cheese	Please choose the answer	Yes	binary	(0,1)
Q149	suger_free_or_light_products_milk_soured_milk_yoghurt	33. Which of the following light products... Milk, filmjölk, or yogurt	Please choose the answer	Yes	binary	(0,1)
Q150	suger_free_or_light_products_diary_products	33. Which of the following light products... Other dairy products, e.g., cream or crème fraîche	Please choose the answer	Yes	binary	(0,1)
Q151	suger_free_or_light_products_dressing_sauces	33. Which of the following light products... Sauces and dressings	Please choose the answer	Yes	binary	(0,1)
Q152	suger_free_or_light_products_charcuterie	33. Which of the following light products... Cold cuts, e.g., sausage, salami, or liver pâté	Please choose the answer	Yes	binary	(0,1)
Q153	suger_free_or_light_products_other_products	33. Which of the following light products... Other products	Please choose the answer	Yes	binary	(0,1)
Q154	suger_free_or_light_products_no_response	33. Which of the following light products... Don’t know/will not answer	Please choose the answer	Yes	binary	(0,1)
Q155	which_statement_is_true_fast_foods_at_least_4_times_week	34. Which of the following... I eat at fast food restaurants, street kitchens, or pizzerias (including “take away”) at least 4 times a week	Please choose the answer	Yes	binary	(0,1)
Q156	which_statement_is_true_eat_at_resturant_4_times_week	34. Which of the following... I have lunch or dinner at restaurants (including “take away”) at least 4 times a week	Please choose the answer	Yes	binary	(0,1)
Q157	do_you_eat_from_sallad_bar_if_included	35. Do you eat from the salad bar at restaurants where it is served?	Please choose the answer	Yes	14.4712	(0,16)
Q158	alcoholic_beverages_beer	36. Mark the alcoholic beverages... Beer	Please choose the answer	Yes	binary	(0,1)
Q159	alcoholic_beverages_wine	36. Mark the alcoholic beverages... Wine	Please choose the answer	Yes	binary	(0,1)
Q160	alcoholic_beverages_spirits	36. Mark the alcoholic beverages... Spirits (including cocktails, whiskey, liqueur, etc.)	Please choose the answer	Yes	binary	(0,1)
Q161	alcoholic_beverages_ciders	36. Mark the alcoholic beverages... Strong cider, alcopops	Please choose the answer	Yes	binary	(0,1)
Q162	alcoholic_beverages_none_of_the_above	36. Mark the alcoholic beverages... None of the above	Please choose the answer	Yes	binary	(0,1)
Q163	alcoholic_beverages_no_response	36. Mark the alcoholic beverages... Don’t know/will not answer	Please choose the answer	Yes	binary	(0,1)
Q164	beer_3_5_percent	37. Light beer	Please choose the answer	Yes	4.47902	(2,19)
Q165	beer_4_percent	37. Medium beer	Please choose the answer	No
Q166	beer_4_5	37. Strong beer	Please choose the answer	Yes	6.96215	(2,19)
Q167	beer_extra_strong	37. Extra strong beer	Please choose the answer	No
Q168	cider	38. Cider, alcopops	Please choose the answer	No
Q169	strong_ciders	38. Strong cider	Please choose the answer	No
Q170	bottles_of_wine_month	39. How many bottles of wine do you usually drink in a typical month?	Please choose the answer	Yes	4.13873	(0.5,12)
Q171	part_red_vs_white_wine_one_month	40. What proportion of red wine (including rosé) and white wine (including sparkling wine) do you usually drink in a typical month?	Please choose the answer	Yes	1.31664	(1,2)
Q172	how_many_cl_spirint_in_your_drink	41. How much spirits does your drink contain on average?	Please choose the answer	Yes	4.81481	(4,10)
Q173	how_many_such_drinks	42. How many such drinks do you consume in a typical month?	Please choose the answer	Yes	5.05991	(2,17)
Q174	suppliments	43. Do you usually take vitamins, minerals, or other supplements?	Please choose the answer	Yes	1.19648	(0,3)
Q175	multi_vitamins_minerals	44. How often do you take multivitamins or minerals	Please choose the answer	Yes	17.8571	(1,30)
Q176	vitamin_a	44. Vitamin A	Please choose the answer	No
Q177	vitamin_b	44. B vitamins	Please choose the answer	No
Q178	vitamin_c	44. Vitamin C	Please choose the answer	No
Q179	vitamin_d	44. Vitamin D	Please choose the answer	No
Q180	vitamin_e	44. Vitamin E	Please choose the answer	No
Q181	folate_b9	44. Folic acid	Please choose the answer	No
Q182	iron	44. Iron	Please choose the answer	No
Q183	calcium	44. Calcium	Please choose the answer	No
Q184	omage_3	44. Fish oil (Omega-3)	Please choose the answer	No
Q185	suppliments_beta_carotene	45. Which of the following supplements have you... Beta-carotene	Please choose the answer	Yes	binary	(0,1)
Q186	suppliments_selen	45. Which of the following supplements have you... Selenium	Please choose the answer	Yes	binary	(0,1)
Q187	suppliments_zink	45. Which of the following supplements have you... Zinc	Please choose the answer	Yes	binary	(0,1)
Q188	suppliments_magnesium	45. Which of the following supplements have you... Magnesium	Please choose the answer	Yes	binary	(0,1)
Q189	suppliments_q10	45. Which of the following supplements have you... Q10	Please choose the answer	Yes	binary	(0,1)
Q190	suppliments_antioxidants	45. Which of the following supplements have you... Antioxidants, e.g., Bio-Antioxidant or Antioxidant Plus	Please choose the answer	Yes	binary	(0,1)
Q191	suppliments_phytoestrogen	45. Which of the following supplements have you... Phytoestrogens, e.g., Menosoy or Femiform	Please choose the answer	Yes	binary	(0,1)
Q192	suppliments_none_of_the_above	45. Which of the following supplements have you... None of these	Please choose the answer	Yes	binary	(0,1)
Q193	suppliments_no_response	45. Which of the following supplements have you... Don’t know/will not answer	Please choose the answer	Yes	binary	(0,1)

## Sheet: Supplementary Table 5
Metabolites	explained_variance_by_clinical_data	Adjusted_P_values_clinical_data	explained_variance_by_microbiome	Adjusted_P_values_microbiome	explained_variance_by_MGSs	Adjusted_P_values_MGSs	explained_variance_by_KOs	Adjusted_P_values_KOs	explained_variance_by_diet	Adjusted_P_values_diet
Maximum explained variance	0.663044		0.472167		0.436315		0.472167		0.383483
Median explained variance	0.136058		0.0782444		0.0807761		0.0729435		0.0130255
Total associated metabolites	465		197		182		148		272
M1105									0.0123373	0.000388284
M1107	0.064926	0.00167738
M1114			0.184302	1.30086e-22	0.184302	1.30086e-22	0.175556	3.74714e-18
M1125	0.382984	9.03e-183	0.0689829	1.13974e-05	0.0456378	0.00487034	0.0689829	1.13974e-05
M1126	0.0775182	5.4e-05							0.00304993	0.03158
M12035									0.0119182	0.0950199
M12067									0.0179945	0.0927067
M12129	0.0799948	4.86818e-06
M12261			0.180213	5.53194e-35	0.179115	5.53194e-35	0.180213	6.21437e-35	0.00403366	0.0284483
M1299	0.0966652	8.46065e-08
M1302	0.0527329	0.00661886							0.00291406	2.32867e-05
M1303	0.0813779	2.28567e-05
M1336	0.0459657	0.0198906
M1358	0.0467006	0.0195114
M1412									0.000176584	2.40216e-05
M1417	0.149587	5.71667e-17
M1419	0.258202	4.47541e-24
M1432	0.142789	1.83632e-15
M1493									0.00559665	0.0331986
M1496									0.0154609	0.0558961
M1498	0.0779735	0.000332108
M1512									0.00135518	0.000166647
M15122	0.173462	5.56277e-23
M15136	0.0462114	0.0300432
M15140	0.238962	3.06698e-50
M15142									0.0130132	0.00399732
M1516	0.0942602	2.98529e-06							0.00404783	4.52427e-05
M15443									0.000521772	0.0331986
M15500									0.00222683	0.0284483
M15506	0.0951986	3.3734e-07
M1561	0.0831009	0.0598143
M1563			0.163722	3.46226e-27	0.163722	3.46226e-27	0.120984	7.59255e-14
M1564	0.0930891	2.02364e-06
M15650	0.0418612	0.0402283
M1566	0.083953	6.21897e-06
M15667									0.000492386	0.060303
M1567	0.0762516	0.000127643
M15676	0.344636	5.55052e-114	0.0587423	0.000185128	0.0424014	0.0132582	0.0587423	0.000185128
M15679	0.0729731	6.16914e-05
M15681	0.0539057	0.00634014
M15685	0.157707	3.91322e-15
M15704									0.0168568	0.0015806
M15705	0.0456194	0.0206674
M15716	0.0417177	0.0351906
M1572			0.0521196	0.0109801	0.0424438	0.0690379	0.0521196	0.0109801	0.0779521	0.086518
M15749	0.0714214	0.000337396	0.404158	1.8209e-248	0.404158	4.0192e-246	0.394749	1.82085e-248
M15753			0.237565	5.81824e-63	0.237565	5.81824e-63	0.209841	1.05135e-50
M15772	0.0889827	0.00019106
M1584			0.0807653	1.51002e-06	0.0807653	1.51002e-06	0.0360311	0.0502905
M1585	0.319024	1.35818e-87
M1589	0.338628	2.39834e-41
M1591	0.0951804	8.66793e-07
M1594									0.00863325	0.0174894
M15990	0.300751	4.2756e-88
M1604			0.0774077	1.25285e-07	0.0438349	0.00545179	0.0774077	1.25285e-07	0.0788428	0.00773744
M1605	0.0356219	0.0844856	0.283313	5.966e-110	0.283313	5.966e-110	0.250964	8.845e-71
M1642									0.0130378	0.0983308
M1643									0.00299033	0.00848619
M1645									0.0162635	0.0348455
M1648	0.0847695	5.30328e-05							0.00429292	0.000504213
M1649	0.26225	1.48547e-71
M1669	0.0397169	0.035618
M1670	0.06866	0.000574848
M1759	0.204899	3.24059e-36	0.0436003	0.00794228	0.0321391	0.0570603	0.0436003	0.00794228
M17769	0.0879653	2.0549e-06
M1806	0.135941	2.36313e-12
M18254			0.190528	2.77769e-26	0.190528	2.77769e-26	0.165346	1.34962e-19	0.102165	7.31513e-05
M18280	0.0679795	0.00184697	0.0422398	0.0142794	0.0422398	0.0142794	0.0409235	0.018121
M18335			0.408228	1.14296e-98	0.408228	1.14296e-98	0.323291	3.14385e-62	0.383483	1.18263e-74
M18349	0.274059	2.17286e-68
M18368	0.053235	0.00406741
M18369	0.419352	6.195e-231	0.0413343	0.00997286	0.0353205	0.0387248	0.0413343	0.00997286
M18394			0.216474	2.72133e-19	0.216474	2.72133e-19	0.191207	3.01534e-15	0.149423	1.87884e-07
M18467									0.0774363	0.0319343
M18476	0.119217	5.9988e-11	0.0341533	0.0519763	0.0341533	0.0519763
M18477			0.177923	7.0022e-37	0.177923	7.0022e-37	0.158098	3.66e-28
M18494	0.0594183	0.00283087
M18497	0.0533929	0.00391121
M1898	0.126947	8.29367e-14
M1899	0.252575	9.28707e-54
M19130	0.162889	5.61724e-20							0.011147	0.0885893
M19258	0.108046	2.28738e-09
M19263	0.500876	2.079e-291	0.0731082	2.01902e-05	0.0731082	2.01902e-05	0.0535433	0.00200897
M19324	0.0639075	0.00104666
M19503	0.209743	1.29865e-32							0.0632375	0.0978899
M20693	0.0478993	0.0700284							0.0758582	0.069215
M20694	0.0542455	0.0168468							0.10523	0.00811556
M20699	0.0536787	0.0290978
M21025	0.151659	3.64e-15
M21158									0.00682247	0.0331986
M21184	0.363311	2.1042e-136
M21232	0.109429	2.90197e-10							0.0254505	0.0893138
M21239	0.148448	3.87478e-15
M2125	0.0474752	0.0225652
M2132	0.0709358	0.000224449
M2134	0.0831699	1.53587e-05
M2137	0.102065	9.93371e-09
M22001	0.0607142	0.00172722							0.00240532	0.0331986
M22116	0.27252	1.59554e-73	0.0375098	0.0280368	0.0375098	0.0280368	0.0319324	0.0611582	0.0692071	0.00327686
M22130	0.264223	1.77772e-66	0.0437189	0.0145153	0.0437189	0.0145153
M22132	0.215721	1.07417e-42							0.0465159	0.0464003
M22137	0.121062	1.4616e-11
M22158			0.0782444	2.29651e-05	0.0782444	2.29651e-05	0.0625653	0.00116116	0.102393	9.29769e-05
M22163	0.0946048	6.76442e-06
M22177			0.129934	3.25082e-16	0.129934	3.25082e-16	0.0786785	3.01079e-06
M22185	0.102247	7.85217e-08
M22842			0.224557	4.65291e-56	0.224557	4.65291e-56	0.187881	9.6937e-36
M2730	0.187158	9.90448e-21							0.0269861	0.0640701
M2734	0.240777	1.71864e-50	0.034388	0.0631923	0.034388	0.0631923
M27414	0.142505	5.12791e-17	0.0601391	0.000125315	0.0601391	0.000125315	0.0465814	0.00257589	0.0221671	0.0331986
M27447	0.193469	4.65341e-27
M27513			0.260053	9.35389e-63	0.260053	9.35389e-63	0.137148	4.32474e-20
M2761									0.0334564	0.0923062
M27665									0.000797646	0.0019311
M27672			0.128981	5.34404e-16	0.128981	5.34404e-16	0.104012	6.405e-10
M27710	0.251584	8.28e-63	0.110044	1.0553e-12	0.0852529	8.94685e-09	0.110044	1.0553e-12
M27718	0.24902	9.50727e-59
M2829	0.190017	2.95587e-28
M30460	0.179689	1.47232e-24
M3141	0.0953857	3.50493e-07							0.00771473	0.0173647
M3147	0.0685408	0.00496469
M31536			0.0919999	5.28259e-07	0.0919999	5.28259e-07	0.0461917	0.0509849
M3155	0.144925	4.52975e-13							0.0113845	0.00045288
M31787			0.0856008	3.68022e-06	0.0856008	3.68022e-06			0.108568	7.99912e-06
M31934									0.0105824	0.0340467
M31943	0.0470342	0.0195114
M32197	0.308196	1.33636e-95
M32346	0.0506046	0.0117748	0.0507878	0.00785098	0.0338133	0.0708488	0.0507878	0.00785098	0.0132265	0.0279585
M32350	0.0660158	0.00125156
M32377	0.220324	5.96174e-39
M32391			0.295808	4.396e-51	0.295808	4.396e-51	0.215015	6.18971e-25	0.188323	1.39007e-06
M32397	0.0541685	0.00710305
M32401	0.0411282	0.0453369	0.331984	1.6468e-106	0.331984	1.64676e-106	0.308079	7.18444e-92	0.220604	5.46405e-22
M32405	0.0461428	0.0388291	0.231615	1.03361e-43	0.220356	1.55037e-36	0.231615	1.03361e-43
M32412	0.0975229	4.98293e-07							0.00147032	0.00459846
M32415	0.054626	0.00378476
M32418	0.143058	6.24661e-14
M32425	0.0464828	0.0239006
M32426	0.065443	0.0224521	0.133636	3.97347e-06	0.107033	0.000280372	0.133636	3.97347e-06
M32445			0.0698462	0.000131258	0.0698462	0.000131258			0.0315902	0.0952685
M32446	0.148819	4.56308e-17	0.0271524	0.0942788	0.0271524	0.0942788
M32452	0.131114	8.49706e-14
M32492									0.0028723	0.0217616
M32504	0.0349576	0.0868891
M32553			0.246923	8.5079e-60	0.246923	8.5079e-60	0.196546	2.62769e-31
M32562	0.172657	5.73333e-23
M32586	0.0816651	2.63455e-05
M32599									0.00647387	0.0637654
M32619	0.16753	6.67059e-20
M32620			0.126592	4.26432e-11	0.126592	4.26432e-11	0.0718781	0.000775796
M32807									0.00814546	0.00848619
M32827	0.0709108	0.000201221	0.0605022	0.000280372	0.0605022	0.000280372
M32980	0.0712903	0.000135567							0.00816201	0.00552446
M32984									0.00734094	0.0816615
M33009									0.0212102	0.0486066
M33228	0.148941	1.98e-16
M33230	0.15415	7.78235e-16
M33364	0.0622666	0.00133207
M33419									0.0117326	0.0336935
M33422	0.345602	6.755e-126							0.0529178	0.0803653
M33441			0.077181	3.4813e-06	0.077181	3.4813e-06
M33442	0.458436	7.596e-185
M33447	0.112409	1.19895e-09
M33934	0.0480787	0.0173439
M33939	0.317144	1.64613e-103
M33947	0.150368	1.72877e-17
M33949	0.196607	4.53439e-34
M33950	0.0821075	6.78307e-06							0.0243141	0.0885486
M33955	0.305933	1.16597e-92							0.00843186	5.19611e-05
M33959	0.189344	1.26354e-26							0.0455166	0.0625401
M33961	0.315294	1.87e-102
M33967	0.104358	6.94189e-09							0.00555378	0.0039235
M33968	0.0880676	2.25413e-05
M33971									0.00242231	0.00685615
M33972									0.00569629	0.00337067
M33997	0.135108	1.43134e-13	0.0542705	0.00143329	0.0542705	0.00143329	0.0370036	0.0432991
M34093			0.218554	9.35389e-63	0.218554	9.35389e-63	0.173183	2.7084e-33
M34214	0.0533806	0.00874494
M34384									0.114633	0.0123287
M34389			0.239899	1.52904e-52	0.239899	1.52904e-52	0.220176	6.94568e-36	0.202222	1.12899e-15
M34390			0.0905077	1.12968e-06	0.0905077	1.12968e-06			0.0373007	0.0668418
M34395	0.0425606	0.0331578	0.241188	1.62233e-51	0.241188	1.62233e-51	0.236959	1.16542e-42	0.16699	2.63472e-11
M34396	0.0371032	0.0867159
M34397	0.0668731	0.000366077
M34400			0.20331	6.44049e-21	0.20331	6.44049e-21	0.147284	8.15288e-11	0.140979	8.65912e-06
M34401	0.0393309	0.0712162	0.15976	1.14375e-22	0.150683	1.97893e-22	0.15976	1.14375e-22
M34404	0.0520855	0.0151702	0.116269	4.22098e-11	0.116269	4.22098e-11	0.102064	2.58161e-10	0.0531226	0.0950199
M34407	0.0947279	6.125e-07
M34409	0.0983485	8.61151e-08
M34419	0.309359	6.05391e-96							0.00696448	0.0764141
M34424	0.0581448	0.00768974	0.297383	1.02171e-48	0.297383	1.02171e-48	0.258397	5.60296e-31	0.197109	2.3952e-10
M34437	0.0957025	3.47279e-07							0.0288471	0.000925192
M34456	0.47242	1.53405e-269	0.070224	4.30342e-06	0.0500677	0.00200402	0.070224	4.30342e-06
M35101	0.168551	7.21399e-22
M35107			0.0619055	3.88057e-05	0.0619055	3.88057e-05	0.0493569	0.00147338	0.0136082	0.0222905
M35114	0.206867	1.37317e-30
M35126			0.30953	1.2932e-114	0.282665	6.87945e-94	0.30953	1.2932e-114	0.00315228	0.0667786
M35127	0.103532	4.28493e-08							0.0205585	0.000797476
M35130	0.171465	1.99957e-23							0.00436336	0.00815532
M35132									0.0193287	0.0268194
M35137	0.238343	4.79552e-46
M35157	0.383655	2.324e-149
M35159	0.663044	0	0.0512374	0.0144839	0.0477363	0.0220736	0.0512374	0.0144839
M35160	0.0967816	1.11545e-06							0.00352129	0.000797476
M35172	0.13723	1.09075e-08
M35186	0.0850977	9.99653e-06	0.0311562	0.0917008			0.0311562	0.0917008	0.00204946	0.0224823
M35253	0.0924941	1.20195e-06
M35305	0.142135	7.245e-16
M35320	0.0414927	0.0476172	0.18743	5.46136e-38	0.18743	5.46136e-38	0.185276	1.51048e-36
M35322									0.0260107	0.004936
M35428	0.0798719	2.70272e-05
M35436	0.0801	1.64889e-05
M35482	0.101795	1.92733e-08
M35527			0.064265	0.000453689	0.0481227	0.00515514	0.064265	0.000453689	0.0221096	0.0230457
M35628	0.0867572	1.60523e-05
M35631	0.214686	6.60839e-42
M35635			0.0728427	3.4813e-06	0.0728427	3.4813e-06	0.0502156	0.000900659
M35637	0.0628074	0.00167195							0.00401267	0.0119734
M35718	0.0623301	0.00140489							0.0045376	0.000541668
M35819	0.0644657	0.000527568	0.0482557	0.0064948	0.0482557	0.0064948
M36103			0.420902	9.2008e-114	0.405024	4.0977e-110	0.420902	9.20083e-114
M36594	0.0442334	0.0389842
M36600	0.0622608	0.00185461
M36602	0.0947293	1.88149e-06
M36713	0.0659766	0.0008756							0.112659	0.0247589
M36738	0.235246	2.61352e-50							0.0734202	0.000168181
M36746	0.170106	8.02113e-22	0.0987835	1.52405e-07	0.0987835	1.52405e-07			0.110184	0.000126669
M36747	0.211511	2.39834e-41
M36749	0.0499546	0.0142526	0.040168	0.0157664	0.040168	0.0157664
M36752	0.0725909	0.000127821
M36754									0.00112804	0.00924907
M36776	0.0738382	0.000107395	0.1131	1.72269e-10	0.0714264	0.000186157	0.1131	1.72269e-10	0.00677928	0.00142204
M36808	0.269046	1.945e-50
M36850			0.155992	2.4806e-16	0.155992	2.4806e-16	0.122956	1.69189e-10
M37058	0.08079	3.45361e-05
M37059									0.010526	0.060303
M37076	0.269359	1.62e-52
M37184	0.435756	5.2425e-212							0.102627	0.000107784
M37185	0.514786	0							0.176865	5.7385e-15
M37187			0.284184	2.939e-132	0.284184	2.93904e-132	0.241201	4.9715e-89
M37190	0.20026	9.18581e-36							0.118815	1.44045e-06
M37192	0.0540539	0.00250375
M37200			0.0522324	0.00515514	0.0522324	0.00515514			0.0027993	0.0266496
M37202	0.174498	1.55909e-21	0.0640271	0.000202572	0.0640271	0.000202572	0.046448	0.00564835	0.155028	3.43894e-14
M37203	0.138825	7.92314e-15
M37207	0.0862717	2.74455e-06	0.0486291	0.00652598	0.0486291	0.00652598
M37209	0.135175	6.99041e-16
M37210			0.0391776	0.0542187	0.0391776	0.0542187			0.0862538	0.00115323
M37211	0.0792432	7.00828e-05
M37431			0.0502052	0.00148319	0.0502052	0.00148319			0.0877187	0.0120044
M37445			0.207081	3.1871e-62	0.207081	3.1871e-62	0.20531	1.00868e-53
M37455	0.192674	1.19284e-21
M37459			0.078511	4.16463e-06	0.078511	4.16463e-06	0.0622691	0.000536163	0.101728	1.58892e-05
M37475									0.00316131	0.00771291
M37478									0.0172073	0.00199813
M37482	0.0378815	0.0636583
M37496									0.00754891	0.0102985
M37506	0.504737	0	0.0971036	6.61303e-10	0.0971036	6.61303e-10	0.0533052	0.00109648
M37529	0.253345	1.19748e-48
M37752									0.016354	0.0192133
M38116			0.134136	4.60106e-18	0.134136	4.60106e-18	0.110461	9.39898e-13
M38125	0.168516	1.14429e-21
M38127									0.00809541	0.000123282
M38168	0.0493598	0.0125128
M38170	0.0837181	2.20307e-05
M38271									0.0337151	0.0668854
M38276									0.111763	0.0286372
M38399			0.0460563	0.00578175			0.0460563	0.00578175
M38600			0.0811136	0.0660403	0.0811136	0.0660403
M38637	0.178419	3.92903e-23	0.472167	1.4198e-231	0.436315	2.6533e-189	0.472167	1.41978e-231
M38661			0.139054	8.47208e-15	0.139054	8.47208e-15			0.0576046	0.0901533
M38754	0.299236	1.02838e-91
M38768									0.0180346	0.0462491
M39271	0.269897	3.30903e-65	0.036873	0.0391154			0.036873	0.0391154
M39379	0.0401503	0.0393014	0.282763	7.72923e-91	0.282763	7.72923e-91	0.220395	1.66123e-53
M39598									0.000245523	0.0827452
M39600									0.010476	0.0230436
M39835	0.0619998	0.000943777
M40008									0.00297079	0.0203877
M40045	0.0729501	0.000132698
M40173			0.0565813	0.000885671	0.0565813	0.000885671
M40473	0.0696267	0.000427818	0.0491452	0.00871645	0.0491452	0.00886044	0.0487441	0.00871645
M40475	0.054176	0.00684317
M40481			0.0336712	0.0587871	0.0336712	0.0587871
M40499	0.27705	1.00193e-79	0.0706964	8.33667e-06	0.0532092	0.000581802	0.0706964	8.33667e-06	0.142287	3.76329e-07
M40708	0.0404586	0.0700284	0.0419566	0.026114	0.0419566	0.026114
M40730	0.306099	1.01889e-83	0.11628	3.70744e-15	0.105937	4.90363e-12	0.11628	3.70744e-15
M41220	0.0974656	8.54e-06
M41754	0.0569195	0.00251728
M41888	0.0662207	0.000730856
M42002	0.099006	1.00258e-07
M42087	0.0697217	0.000129268	0.0358481	0.0343239	0.0358481	0.0343239
M42109	0.0629752	0.000456477
M42374			0.0458367	0.026114	0.0458367	0.026114	0.03694	0.0557329	0.012821	0.0180318
M42382	0.207775	5.82534e-40							0.000419817	8.982e-07
M42398	0.310723	1.99756e-82
M42420	0.299936	1.13266e-72
M42446	0.205153	2.8145e-30							0.00254178	0.0978899
M42448	0.493868	5.81318e-263
M42449	0.338924	5.72164e-106							0.00357712	0.00593655
M42450	0.145679	2.44125e-18
M42459	0.504013	0							0.0941867	1.88085e-05
M42463	0.30287	1.04468e-84
M42489			0.0883196	2.19489e-05	0.0883196	2.19489e-05
M43249									0.00766855	0.0331986
M43256									0.0101648	0.00999246
M43258									0.0122617	0.084851
M43264	0.0884769	6.88185e-06	0.0325279	0.0990635			0.0325279	0.0990635	0.0303592	0.00535694
M43265	0.0825361	5.09281e-05	0.0879239	7.37028e-09	0.0879239	7.37028e-09	0.0785175	2.5447e-07
M43266			0.0371373	0.0609534	0.0345374	0.0609533	0.0371373	0.0624559
M43374			0.132123	3.05803e-20	0.101431	4.3661e-11	0.132123	3.05803e-20	0.000276965	0.0697274
M43400	0.0460777	0.0197347	0.235762	9.8503e-42	0.235762	9.8503e-42	0.181964	2.69879e-25
M43424			0.0807868	0.00652598	0.0807868	0.00652598	0.0739768	0.02193
M43470			0.115732	3.08484e-08	0.115732	3.08484e-08
M43488	0.507084	0	0.0501311	0.00334957			0.0501311	0.00334956	0.0971228	6.37784e-06
M43493	0.368971	8.36426e-146	0.0850598	2.52855e-08	0.0709895	6.89505e-06	0.0850598	2.52855e-08	0.111401	0.00449445
M43507			0.0719757	1.02713e-06			0.0719757	1.02713e-06
M43582	0.0395476	0.0686122
M43591			0.0580763	0.00512902	0.0580763	0.00512902
M437	0.0644206	0.00132791
M43761			0.0550844	0.00128691	0.0550844	0.0012869	0.0483214	0.0041496
M43802	0.05431	0.00925175							0.028746	0.0643605
M43807	0.0560445	0.00342428
M43829	0.230399	1.47955e-47
M443	0.238285	9.06231e-49	0.0531255	0.000918291			0.0531255	0.000918291
M44526	0.212615	4.50596e-38
M44620			0.0624303	0.000364424	0.0624303	0.000364424	0.0490206	0.00452401	0.0228304	0.00977012
M44621	0.0507474	0.0102624
M44656	0.0732406	9.90264e-05
M44664	0.0746168	8.65324e-05							0.0110805	0.0904526
M44675									0.122073	7.88004e-05
M44681	0.113136	3.12595e-09							0.00492605	0.000661351
M44872	0.120942	1.6885e-12
M44877	0.254462	2.66175e-52
M44878	0.145507	1.82e-18
M45095	0.273984	2.66e-68
M45415									0.0116892	0.0128103
M45951	0.128763	1.79601e-12
M45968									0.0225032	0.0299669
M45970	0.166744	1.75405e-22
M46111	0.0649182	0.00109896	0.116165	2.52944e-14	0.116165	2.52944e-14	0.0919605	4.86948e-10
M46144	0.0705251	0.000241134	0.0367952	0.0396118	0.0367952	0.0396118			0.0956791	0.0347404
M46146			0.188597	5.53194e-35	0.188597	5.53194e-35	0.0848761	2.32909e-07
M46165			0.116535	1.29465e-10	0.116535	1.29465e-10	0.0822143	2.38981e-05	0.114665	0.00449445
M46173	0.223832	3.39039e-37
M46223	0.0931696	2.91246e-06
M46225	0.377692	1.87463e-162							0.0794419	0.00717901
M46227	0.040588	0.0503371
M46537	0.124692	4.02023e-10	0.0683637	0.00110289	0.0683637	0.00110289			0.104095	8.75389e-06
M46539	0.245041	8.06842e-55
M46798	0.548069	0
M46799	0.602847	0							0.00753563	0.0110224
M46960	0.0950077	5.01553e-06
M47120	0.0831497	9.48987e-06
M47132	0.503898	0	0.0473135	0.00435163			0.0473135	0.00435163	0.185657	3.42647e-21
M47153	0.438826	3.91034e-211
M47154	0.517359	0							0.121468	1.44045e-06
M47155	0.179992	6.69153e-27
M47403	0.220485	1.41635e-44
M47886									0.00509488	0.0275364
M48114	0.100686	1.21669e-05
M48130	0.132987	3.34606e-13
M48141	0.0922563	1.24292e-06
M48149	0.0936165	2.05815e-07
M48152	0.396061	1.12737e-114
M48153	0.253014	1.14154e-53
M48187	0.104973	4.02215e-06
M48258	0.284374	3.95063e-70							0.00650678	0.060303
M48351	0.0823371	1.82797e-05
M48406									0.00547163	0.000561019
M48418			0.158208	3.05576e-25	0.158208	3.05576e-25	0.0695155	2.11545e-05
M48419			0.0766635	1.27538e-07	0.0766635	1.27538e-07	0.0678715	3.29056e-06	0.00199606	0.00398424
M48425			0.165107	1.88719e-27	0.113203	2.94308e-12	0.165107	1.88719e-27
M48429	0.10937	3.85412e-10
M48434	0.0378107	0.051809
M48441			0.0983905	5.42771e-09	0.0983905	5.42771e-09
M48442	0.0533397	0.0110916							0.0110246	0.000260005
M48448	0.0900852	1.51318e-05	0.33847	3.6149e-108	0.33847	3.61493e-108	0.277871	2.16273e-71	0.180791	3.7425e-17
M48457			0.0837884	4.54474e-08	0.0837884	4.54474e-08	0.0449744	0.00785098
M48460									0.00899505	0.0530383
M48490	0.278287	9.47838e-57							0.0646017	0.0342569
M48491	0.314517	2.11709e-77	0.0804262	1.71739e-05	0.0804262	1.71739e-05	0.0409151	0.0557329	0.1571	9.08893e-12
M48492	0.480182	9.61579e-277
M485									0.0095852	0.00096598
M48580			0.0510481	0.00118432			0.0510481	0.00118432	0.0140387	0.0220624
M48693	0.0536223	0.00803938							0.0132481	0.0426471
M48698			0.150887	5.86609e-22	0.150887	5.86609e-22	0.123363	1.48687e-13	0.00181933	0.0288585
M48752									0.00954051	0.0284867
M48757	0.0821406	2.51163e-06
M48782	0.439775	3.10154e-175
M48841			0.34596	9.089e-168	0.334904	6.4841e-134	0.34596	9.089e-168
M48885	0.150579	1.91455e-14							0.0123752	0.0667786
M48990	0.177336	1.80424e-22
M49617	0.304541	1.06826e-90	0.0552244	0.00067596	0.0552244	0.00067596	0.0427994	0.00704674
M4968	0.133869	9.42261e-15	0.0666264	6.59981e-05	0.0666264	6.59981e-05	0.0597231	0.000169724
M5086	0.136058	1.81125e-13							0.0230344	0.0622881
M513									0.069494	0.022231
M52281	0.198488	1.76096e-31	0.0712384	1.76665e-05	0.0712384	1.76665e-05	0.0446517	0.00740664
M52285	0.0473933	0.0264898							0.000675755	2.23302e-05
M52340	0.0714389	0.00127027	0.0670442	0.00201498	0.0670442	0.00201498
M52431	0.274363	7.01443e-69	0.0361311	0.0294215			0.0361311	0.0294215
M52433	0.331535	8.10277e-96	0.0917038	4.96029e-09	0.0917038	4.96029e-09	0.0503713	0.00317028	0.106901	0.0061857
M52434	0.355898	1.49471e-134
M52435	0.497558	0	0.0667454	6.10393e-05	0.0667454	6.10393e-05			0.12492	1.21608e-06
M52436	0.515738	0
M52437	0.403162	1.76585e-186	0.0774772	5.85479e-06	0.0774772	5.85479e-06	0.0316548	0.0722788	0.112472	2.15318e-08
M52438	0.284737	3.27481e-62	0.0513733	0.00978094	0.0513733	0.00978094
M52446	0.490948	9.065e-281							0.00113664	0.0121673
M52447	0.423746	1.48867e-215
M52449	0.0719542	0.000154538
M52450	0.0831188	6.03581e-06
M52452	0.205789	1.72582e-31
M52454	0.252849	9.45e-52
M52461	0.288902	4.23818e-76	0.0973678	7.43266e-08	0.0973678	7.43266e-08	0.0576013	0.00204628
M52462	0.200528	1.38913e-33	0.0349398	0.0611582			0.0349398	0.0611582
M52464	0.296969	7.99888e-76	0.0415132	0.0152523			0.0415132	0.0152523	0.0076139	0.0725429
M52465	0.308944	8.25632e-88
M52466	0.428172	1.00418e-195							0.0020215	0.0643605
M52467	0.171378	5.39037e-23	0.069083	3.32291e-05	0.069083	3.32291e-05	0.0387779	0.0445268
M52468									6.13e-05	0.0233132
M52470	0.256482	4.67204e-55	0.127835	1.56449e-13	0.127835	1.56449e-13	0.0575214	0.00129916
M52473									0.00468204	0.0753199
M52474	0.362481	4.96286e-137	0.0616253	2.94325e-05	0.0408168	0.0135244	0.0616253	2.94325e-05	0.00128586	0.0153636
M52475	0.0880362	2.1913e-06	0.0504765	0.0018876	0.0504765	0.0018876			0.077978	0.0075959
M52477	0.044107	0.0234248
M52478	0.581641	0	0.133692	1.61096e-20	0.133692	1.61096e-20	0.127787	2.16476e-19	0.086084	0.000427605
M52495	0.402722	5.58486e-182							0.101664	0.000253064
M52603	0.240403	1.16924e-53
M52604	0.332239	5.68575e-84
M52610	0.121794	6.74074e-13	0.0552973	0.000435325	0.0415595	0.0157664	0.0552973	0.000435325	0.109403	1.1881e-07
M52611									0.0615645	0.00198121
M52614	0.0530273	0.00528045
M52615	0.245672	3.39551e-45	0.0687705	3.41173e-05	0.0687705	3.41173e-05	0.0411327	0.035958	0.0840262	0.00392199
M52616	0.310725	1.1737e-89							0.000973111	0.071859
M52623	0.0845667	1.11736e-05	0.0589633	0.000769134	0.0589633	0.000769134			0.0527001	0.0133777
M52633	0.152853	3.31154e-14
M52634	0.304197	1.96986e-90
M52669	0.0776649	7.17345e-05	0.0513971	0.00284129	0.0513971	0.00284129
M52677	0.0849878	1.20075e-05							0.00793361	0.0492344
M52682	0.42875	6.90577e-217	0.102197	1.83555e-10	0.0721969	7.77698e-07	0.102197	1.83555e-10
M52683									0.0173711	0.00917399
M52687	0.18702	2.84948e-27
M52689	0.0422166	0.0401116
M52690									0.000983155	0.010075
M52697	0.179438	1.86815e-27	0.0671247	1.48539e-05	0.0671247	3.768e-05	0.0667985	1.48539e-05
M527	0.162737	2.09184e-19							0.00487416	0.0016097
M52710									0.0110251	0.0492344
M52713	0.414275	2.95105e-181	0.0412879	0.0197402	0.0412879	0.0197402	0.0346805	0.0504186	0.0714771	0.00805305
M52716	0.362147	7.69696e-149	0.0899889	2.19331e-09	0.0899889	2.19331e-09	0.0671494	6.88311e-06	0.0595196	0.0176442
M52726	0.100304	7.62873e-08
M52747			0.109874	6.67803e-09	0.109874	6.67803e-09	0.0739114	6.74012e-05
M52748	0.187611	3.1464e-27
M52925	0.0344062	0.0932854	0.259817	2.88225e-97	0.239895	1.76821e-70	0.259817	2.88225e-97
M52932									1.8e-05	0.00602418
M52938									0.0158691	0.0840606
M52944	0.156217	3.5493e-17
M52970			0.102237	1.19103e-12	0.102237	1.19103e-12	0.0980765	2.99114e-10
M52974	0.15862	2.16934e-17	0.0940508	5.87221e-08	0.0940508	5.87221e-08	0.0362465	0.082702	0.00948889	0.00314188
M52975			0.198229	4.51481e-29	0.198229	4.51481e-29	0.150516	1.87965e-16	0.00272115	0.000370569
M52983	0.161284	1.31224e-19	0.0877496	1.27538e-07	0.0877496	1.27538e-07
M52984	0.0345655	0.0861062
M52988	0.119133	2.23054e-09							0.0145398	0.084851
M53010	0.258669	2.29539e-54
M531	0.0790839	0.000161974							0.0022862	0.0705726
M53176	0.137537	1.68256e-12
M53180	0.199448	2.18625e-30
M53189	0.206419	5.52222e-33
M53195	0.226363	7.80652e-43
M53209	0.310716	1.215e-78
M53224	0.071406	0.000187562							0.00038456	0.00804204
M53230	0.0430074	0.0314779
M53231	0.0781391	0.000187251
M53254									0.000223019	1.58892e-05
M53258	0.0627528	0.00187822
M53260	0.166838	1.63738e-20
M53261	0.108904	2.53448e-09
M53262	0.0572515	0.00476168
M53263	0.131802	1.60457e-12
M54	0.135573	4.25526e-15	0.0320673	0.0810582	0.0320673	0.0810582
M541									0.000550275	0.00218662
M542									0.00318696	2.58573e-05
M54724	0.0458089	0.0204795							0.0024638	0.0679208
M54805	0.097666	9.37423e-07							0.00245407	0.00238783
M54885	0.0602077	0.00118074
M54907	0.0411122	0.047408
M54910	0.122509	4.0972e-07
M54924									0.00529196	0.00192108
M54945	0.256411	5.13421e-60
M54946	0.382746	6.28568e-151							0.00776321	0.00218662
M54949	0.0607034	0.00252984							0.0148543	0.0774379
M54955	0.0397176	0.080049							0.000626097	0.01774
M54956	0.188332	1.35855e-26
M54960	0.0533007	0.00843056							0.00133935	0.000388284
M54961	0.285533	1.20462e-75
M54966	0.244341	4.1085e-42
M54968	0.197769	1.86421e-28
M54970	0.29416	2.12172e-76							0.0177736	0.0725429
M54979	0.283566	1.022e-75							0.00476436	0.00810521
M55015									0.00186071	0.0135329
M55017	0.109659	2.41771e-08
M55072	0.130038	2.47384e-14
M553	0.0456666	0.0345588	0.118481	1.03031e-10	0.118481	1.03031e-10			0.061394	0.0923062
M56									0.0075158	0.00139751
M569			0.0809519	7.63394e-05	0.0809519	7.63394e-05	0.0793165	0.000125994	0.0429384	0.0782211
M57	0.410517	1.8774e-204	0.0401244	0.0105165	0.0401244	0.0128427	0.0386927	0.0105165	0.0419288	0.0622881
M573									0.00314811	0.00911742
M57330	0.44302	5.2416e-228
M57331	0.350222	1.60472e-126
M57365	0.220632	4.91489e-42							0.0203379	0.0187352
M57369	0.136212	2.92017e-14
M57370	0.269795	1.88422e-59							0.00207108	0.0238229
M57372	0.198314	1.76077e-34							0.00151674	0.000388284
M57416	0.158757	2.74005e-18
M57421	0.234891	6.86842e-47							0.00211424	0.0750231
M57422	0.225442	6.258e-39
M57430	0.159187	7.80405e-16
M57432	0.116297	1.46917e-10
M57434	0.072325	0.00021108
M57437	0.117725	9.45e-11
M57440	0.227205	5.63451e-42
M57443	0.17209	2.41962e-24
M57444	0.0802639	4.5973e-05
M57448									0.0115591	0.0011974
M57453	0.24134	2.08133e-45							0.00587019	0.0752874
M57461	0.0724731	0.000253218
M57463	0.17349	4.21055e-21
M57464	0.0911264	2.91246e-06
M57467	0.110388	3.48409e-09							0.0239657	0.0788185
M57473	0.327345	7.035e-107							0.000244194	0.000795628
M57474	0.32706	7.6125e-90	0.057807	0.000989705	0.057807	0.000989705			0.132144	1.32915e-07
M57475	0.276349	2.13088e-65	0.0470825	0.0117224	0.0470825	0.0117224			0.0943174	0.0014005
M57476	0.305493	1.575e-88
M57477	0.316613	1.584e-90	0.0455869	0.00978094	0.0455869	0.00978094	0.0415177	0.0112389	0.135924	2.30027e-05
M57478	0.133321	5.14723e-14
M57479	0.335681	9.3539e-113	0.118272	3.72875e-14	0.118272	3.72875e-14	0.099765	5.42797e-10	0.189283	2.7944e-20
M57480	0.402234	6.5835e-163	0.0475102	0.0129372	0.0475102	0.0129372			0.164981	1.36948e-15
M57481	0.232121	1.77857e-39							0.0974948	0.00539327
M57482	0.417752	3.00774e-202	0.0413673	0.0142837	0.0413673	0.0142837			0.168851	7.64094e-11
M57483	0.425875	6.26063e-197	0.0445007	0.0112246	0.0445007	0.0112246			0.186599	3.67834e-16
M57513	0.145823	2.60156e-15
M57514									0.00252959	0.000329512
M57515	0.0904178	2.205e-06
M57516	0.196222	5.14367e-34
M57517	0.219989	5.15455e-36
M57520	0.0532369	0.00492346							0.005263	0.000925192
M57521	0.105764	1.68625e-08
M57523									0.0769867	0.0696142
M57554									0.00162901	0.0444131
M57564	0.0617747	0.00144381							0.0776587	0.00773744
M57577			0.33728	1.5072e-146	0.33728	1.5072e-146	0.33487	3.80487e-135
M57591	0.139573	4.04587e-16	0.189427	1.60248e-37	0.189427	1.60248e-37	0.16809	8.56179e-31	0.210562	2.18312e-20
M57595	0.167683	1.092e-21
M57635	0.188929	6.73585e-34	0.164508	3.14e-30	0.164508	3.14e-30	0.149249	4.392e-29	0.157498	4.87485e-14
M57636	0.256494	2.80125e-55	0.173426	1.256e-32	0.173426	1.256e-32	0.160758	6.41552e-30	0.165699	7.21282e-15
M57637	0.151108	5.04e-21	0.113525	2.74607e-14	0.113525	2.74607e-14	0.0954295	7.5951e-11
M57652	0.0604053	0.00232578							0.02268	0.049907
M57655									0.00452587	0.00848619
M57658	0.0589782	0.00276105	0.0834686	6.81484e-08	0.0336241	0.0355661	0.0834686	6.81484e-08	0.141792	3.7425e-10
M57699	0.269385	1.98732e-51
M57745			0.278231	6.6664e-102	0.27685	5.338e-85	0.278231	6.66643e-102
M57782									0.0118231	0.00676553
M57783			0.170749	1.36742e-36	0.170749	1.36742e-36	0.127369	1.62392e-20
M57810	0.050419	0.0120731							0.0211553	0.0223812
M57814	0.0548844	0.00570297
M58	0.236707	2.96777e-52
M59	0.142005	1.41492e-12
M60	0.36596	3.25256e-157	0.0600155	0.00012053	0.0280616	0.0942788	0.0600155	0.00012053
M606									0.0213782	0.00924907
M607	0.199272	1.94188e-29
M6146	0.171902	3.06146e-23							0.0311312	0.077907
M61505	0.234328	4.52685e-51	0.0749081	3.84149e-06	0.0749081	3.84149e-06
M61775									0.00137956	0.00151045
M61833	0.384838	2.18077e-132
M61840									0.00384991	0.000356785
M61846	0.111477	4.01133e-10
M61858									0.0153673	0.0336935
M61864	0.0335852	0.0973463
M61865	0.0626726	0.00244769							0.00068777	0.0153636
M61868	0.0846651	2.73278e-06
M61871	0.0367217	0.0835366	0.165969	5.09749e-20	0.165969	5.09749e-20	0.132452	1.04098e-14
M61888									0.00900184	0.060303
M62059			0.0515029	0.00242413	0.0515029	0.00242413	0.0351391	0.0509849	0.00345188	0.0120044
M62060	0.540696	0
M62064	0.0538978	0.00443653							0.000542592	0.0143648
M62068									0.0803698	0.06683
M62071									0.0627662	0.0284483
M62101	0.0923004	6.97578e-07
M62103	0.188839	1.30331e-33
M62104	0.147997	9.84e-18							0.00408951	0.00773744
M62145	0.0642003	0.000671368
M62152	0.370744	1.1475e-159	0.0781884	1.51002e-06	0.0781884	1.51002e-06			0.128317	1.11305e-05
M62276									0.00341274	0.0449029
M62277	0.107644	7.34211e-09	0.0936113	3.77619e-08	0.0922098	5.27071e-07	0.0936113	3.77619e-08	0.143782	1.20285e-08
M62278	0.033955	0.0987552
M62279			0.0522933	0.000905831	0.0458347	0.00596084	0.0522933	0.000905831
M62290	0.093526	5.81715e-08	0.0515533	0.000894198	0.0355926	0.0387248	0.0515533	0.000894198	0.0661432	0.071859
M62291	0.097897	4.00105e-07	0.0323503	0.0990411	0.0323503	0.0990411
M62292	0.0732117	2.63455e-05	0.038584	0.035324	0.038584	0.035324	0.0305236	0.0872673
M62297									0.0679544	0.0696142
M62299									0.0675101	0.00282714
M62309									0.00103212	0.00810521
M62524									0.0294203	0.0492344
M62526			0.0957018	2.445e-08	0.089926	2.33041e-07	0.0957018	2.445e-08
M62527			0.0488576	0.0135244	0.0488576	0.0135244
M62530									0.00310294	0.0157731
M62558	0.264607	2.94404e-64	0.0343637	0.031687	0.0343637	0.031687			0.00263139	0.0331986
M62559	0.257866	9.702e-68
M62562	0.253344	1.65667e-59
M62566	0.30113	2.51192e-87							0.00191863	0.00893321
M62571			0.26382	1.39416e-82	0.26382	1.39416e-82	0.189442	2.15025e-38
M62783	0.236908	2.27693e-50
M62796			0.0993069	3.04765e-09	0.0993069	3.04765e-09	0.0802912	1.40123e-06
M62805	0.516794	1.488e-268
M62850									0.00310278	0.000345917
M62851	0.345518	9.48436e-121	0.0758802	1.64327e-06	0.0758802	1.64327e-06	0.0631176	9.26159e-05	0.0525315	0.0490819
M62853	0.0958548	1.6515e-07
M62857									0.0077016	0.00120961
M62863	0.112088	3.18593e-09
M62864	0.178865	3.60937e-22							0.00148753	0.0019311
M62873									0.00384652	0.0275364
M62889			0.0862812	6.23974e-08	0.0862812	6.23974e-08	0.0654629	0.000217006
M62890	0.0343634	0.0893671	0.0584981	0.000894198	0.0529871	0.00185953	0.0584981	0.000894198
M62921	0.191296	2.50848e-32
M62922	0.21652	3.39264e-39
M62924	0.280107	6.59806e-73
M62947	0.482693	2.20774e-239	0.0359242	0.0422864			0.0359242	0.0422864
M62950	0.373963	1.17206e-142	0.0433513	0.0121241	0.0433513	0.0121241
M62955									0.00175542	0.0404315
M62959	0.185493	3.346e-25							0.00388189	0.0252758
M62984	0.364565	2.28375e-116	0.0950777	3.57541e-08	0.0950777	3.57541e-08	0.0341183	0.0829743
M63									0.00190126	0.000535691
M63012									0.0436983	0.0523144
M63042									0.116964	6.16506e-06
M63057	0.0830689	0.00015174
M63072	0.0843152	0.000115347	0.318717	1.00742e-91	0.318717	1.00742e-91	0.268464	7.07219e-52
M63109	0.102155	5.46923e-08
M63120									0.00480331	0.0120044
M63151			0.046712	0.0229037			0.046712	0.0229037	0.00795197	0.0920184
M63152	0.0601697	0.00133291	0.0537183	0.00344346	0.0537183	0.00344346			0.160501	1.11699e-06
M63153	0.286426	4.18765e-78	0.0524159	0.00422704			0.0524159	0.00422704
M63191	0.0765792	0.000117209	0.169176	6.71175e-26	0.169176	6.71175e-26	0.148612	9.49857e-25	0.108279	0.000188713
M63230									0.00596659	0.0241126
M63251	0.0633973	0.00204454
M63264	0.0652266	0.000677947							0.0974917	0.0121778
M64	0.0871689	1.23429e-06

## Sheet: Supplementary Table 6
Metabolites	Fold change (CONV vs. germfree)	P values	Adjusted_P_values	Significantly altered in (pre)diabetes
M1114	5000	0.00389049	0.0337662	Yes
M27672	1690.17	0.004329	0.0337662	No
M32553	1034.5	0.004329	0.0337662	Yes
M32405	520.636	0.00796941	0.0422078	Yes
M22842	481.888	0.004329	0.0337662	No
M1605	308.892	0.00673595	0.0422078	No
M34093	217.252	0.00389049	0.0337662	No
M35320	153.037	0.004329	0.0337662	Yes
M1563	44.4477	0.0616637	0.18298	No
M40481	38.954	0.00549411	0.0399971	Yes
M18476	38.8044	0.00389049	0.0337662	Yes
M43266	35.3365	0.004329	0.0337662	Yes
M43374	34.6637	0.00549411	0.0399971	Yes
M48841	33.04	0.00673595	0.0422078	Yes
M38637	30.3299	0.0097364	0.0470449	Yes
M15749	18.2819	0.004329	0.0337662	Yes
M46111	16.6918	0.00549411	0.0399971	Yes
M46146	15.7057	0.00673595	0.0422078	No
M36103	14.8464	0.004329	0.0337662	Yes
M15753	13.9853	0.004329	0.0337662	Yes
M40730	8.48498	0.004329	0.0337662	Yes
M43400	7.81583	0.00754623	0.0422078	Yes
M35126	7.17174	0.19562	0.372156	Yes
M35635	6.22326	0.00389049	0.0337662	Yes
M43424	5.9689	0.00796941	0.0422078	No
M35527	5.46461	0.0519481	0.157576	Yes
M44620	3.46997	0.004329	0.0337662	Yes
M1584	3.20099	0.004329	0.0337662	No
M37431	2.7353	0.017316	0.0652038	No
M42489	2.45283	0.004329	0.0337662	Yes
M43761	2.31447	0.004329	0.0337662	Yes
M35819	2.25205	0.004329	0.0337662	Yes
M22130	2.25143	0.017316	0.0652038	Yes
M31536	2.05635	0.926596	0.9481	Yes
M48448	2.05386	0.177489	0.338843	Yes
M36746	1.64925	0.017316	0.0652038	Yes
M2734	1.55495	0.125541	0.262626	Yes
M27414	1.52999	0.004329	0.0337662	Yes
M32401	1.47281	0.00865801	0.0422078	Yes
M46144	1.4597	0.004329	0.0337662	Yes
M27513	1.33706	0.0519481	0.157576	Yes
M18369	1.18106	0.017316	0.0652038	Yes
M39271	1.1284	0.536797	0.706243	Yes
M12261	1.11271	0.428571	0.627346	Yes
M37459	1.07066	0.428571	0.627346	Yes
M43488	1.00813	0.930736	0.9481	Yes
M38116	1	0.642347	0.796556	Yes
M15676	0.9875	1	1	Yes
M34456	0.983018	0.662338	0.796556	Yes
M22116	0.978073	1	1	Yes
M36776	0.942359	0.536797	0.706243	Yes
M33441	0.936448	0.662338	0.796556	Yes
M37506	0.922492	0.792208	0.873829	Yes
M60	0.907797	0.246753	0.419711	Yes
M43591	0.892019	0.792208	0.873829	Yes
M4968	0.879244	0.428571	0.627346	Yes
M43264	0.840275	0.536797	0.706243	Yes
M1125	0.835056	0.0822511	0.197837	Yes
M1572	0.821304	0.246753	0.419711	Yes
M443	0.791189	0.662338	0.796556	Yes
M35186	0.777664	0.662338	0.796556	No
M54	0.764208	0.125541	0.262626	Yes
M57	0.727273	0.125541	0.262626	Yes
M1604	0.657174	0.329004	0.51918	Yes
M27710	0.546698	0.004329	0.0337662	Yes
M35107	0.490224	0.246753	0.419711	Yes

## Sheet: Supplementary Table 7
Metabolites	D_NGT	D_iIFG	D_iIGT	D_CGI	D_T2D	Adjusted_P_values_D_IFG	Adjusted_P_values_D_IGT	Adjusted_P_values_D_CGI	Adjusted_P_values_D_T2D	V_NGT	V_iIGT	V_CGI	V_T2D	Adjusted_P_values_V_IGT	Adjusted_P_values_V_CGI	Adjusted_P_values_V_T2D	sig_in_overweight/obesity_NGT_of_discovery_cohort	sig_in_discovery_cohort	sig_in_validation_cohort	sig_in_both_cohorts
M43249	0.042	-0.059	0.008	0.049	-0.077	0.407529	0.236319	0.3412	0.178542	0.076	-0.050	-0.091	-0.022	0.248937	0.112137	0.250184	Yes	No	No	No	Obesity-specific
M32506	0.084	-0.072	-0.040	-0.014	0.064	0.313004	0.214037	0.401962	0.321595	-0.071	0.179	-0.044	-0.099	0.116562	0.36466	0.428114	Yes	No	No	No	Obesity-specific
M36803	0.047	-0.031	-0.026	0.074	-0.125	0.352981	0.115436	0.461812	0.251008	-0.055	0.095	0.112	-0.194	0.354395	0.14735	0.282396	Yes	No	No	No	Obesity-specific
M1496	0.084	-0.084	-0.034	-0.007	0.077	0.427878	0.19995	0.281603	0.255147	-0.026	0.030	0.109	-0.143	0.581468	0.18275	0.186112	Yes	No	No	No	Obesity-specific
M1124	-0.020	0.055	-0.055	0.132	-0.132	0.647377	0.200381	0.502827	0.200051	0.059	-0.036	-0.013	-0.109	0.469459	0.383757	0.27722	Yes	No	No	No	Obesity-specific
M1712	0.033	0.051	-0.023	-0.102	-0.116	0.676602	0.187382	0.26057	0.136316	-0.040	0.041	-0.014	0.070	0.420076	0.338671	0.339664	Yes	No	No	No	Obesity-specific
M33419	0.011	0.016	-0.017	-0.037	0.003	0.679813	0.32864	0.420984	0.38473	-0.055	-0.073	0.132	0.171	0.501949	0.16782	0.16762	Yes	No	No	No	Obesity-specific
M15872	0.008	-0.026	0.032	-0.095	0.102	0.720754	0.22275	0.281197	0.177487	0.014	-0.013	-0.123	0.169	0.432027	0.3981	0.185862	Yes	No	No	No	Obesity-specific
M32390	-0.083	0.158	-0.063	0.087	-0.148	0.14844	0.242319	0.251765	0.291827	-0.107	0.040	0.072	0.187	0.307557	0.0948828	0.0208136	Yes	No	Yes	No
M61861	0.083	-0.151	0.027	-0.060	0.209	0.155871	0.213074	0.17829	0.177895	-0.098	0.008	0.187	0.055	0.320703	0.0211432	0.219466	Yes	No	Yes	No
M48857	-0.111	0.102	0.005	0.058	0.008	0.192135	0.145975	0.155252	0.171111	-0.091	-0.102	0.072	0.461	0.47757	0.112137	0.000803517	Yes	No	Yes	No
M1356	-0.076	0.111	0.014	-0.039	-0.075	0.313004	0.297235	0.426593	0.356682	-0.123	0.067	0.104	0.133	0.235502	0.0664054	0.0718994	Yes	No	Yes	No
M52916	-0.024	0.065	-0.012	-0.074	0.017	0.43406	0.301632	0.450806	0.195634	-0.060	0.060	-0.131	0.278	0.350879	0.247731	0.0508324	Yes	No	Yes	No
M34404	-0.062	0.075	-0.005	0.052	-0.070	0.415376	0.211393	0.302172	0.32858	-0.040	-0.192	0.270	0.187	0.37415	0.0227577	0.0564763	Yes	No	Yes	No
M34400	-0.021	0.093	-0.028	0.012	-0.191	0.49088	0.256974	0.333514	0.225943	0.020	-0.203	0.251	0.023	0.201821	0.0261871	0.0977766	Yes	No	Yes	No
M32391	0.007	0.086	-0.053	-0.008	-0.167	0.564028	0.297235	0.51239	0.153788	0.012	-0.152	0.204	0.002	0.248937	0.0409843	0.396099	Yes	No	Yes	No
M569	-0.057	0.053	0.010	0.070	-0.092	0.564028	0.182247	0.209723	0.389295	-0.063	-0.171	0.316	0.152	0.470735	0.00456938	0.0502139	Yes	No	Yes	No
M18394	-0.008	0.085	-0.016	-0.014	-0.222	0.586661	0.297235	0.49548	0.183568	0.001	-0.216	0.299	0.049	0.190327	0.0138025	0.278456	Yes	No	Yes	No
M62479	0.022	0.025	-0.013	-0.086	-0.018	0.673304	0.167613	0.166288	0.361049	0.093	-0.004	-0.154	-0.094	0.439015	0.0974136	0.203831	Yes	No	Yes	No
M40459	0.035	0.023	-0.046	-0.084	0.049	0.717922	0.219738	0.292594	0.298855	0.088	0.002	-0.141	-0.109	0.575037	0.0996269	0.201169	Yes	No	Yes	No
M1417	-0.154	0.048	-0.009	0.284	0.129	0.221794	0.0919565	0.00609994	0.0939714	-0.010	-0.115	0.131	0.108	0.531509	0.13226	0.146625	Yes	Yes	No	No
M15140	-0.162	-0.003	-0.015	0.337	0.305	0.258853	0.0412626	0.000635123	0.00745328	0.028	-0.140	0.093	0.086	0.360572	0.193765	0.250184	Yes	Yes	No	No
M1498	-0.130	-0.030	0.059	0.176	0.238	0.352981	0.114902	0.0124305	0.0787603	0.037	-0.194	0.077	0.205	0.230647	0.410404	0.196974	Yes	Yes	No	No
M12017	0.147	-0.054	-0.061	-0.102	-0.098	0.352981	0.0849359	0.138511	0.248306	-0.036	0.145	-0.054	-0.129	0.419192	0.350766	0.452668	Yes	Yes	No	No
M15679	-0.159	-0.016	0.029	0.311	0.217	0.375397	0.0518049	0.00200609	0.0633688	-0.049	-0.055	0.090	0.174	0.555896	0.12128	0.107284	Yes	Yes	No	No
M1567	0.097	-0.007	-0.067	-0.098	-0.026	0.403964	0.0473516	0.113849	0.205739	0.023	0.037	-0.084	-0.044	0.572243	0.413606	0.386423	Yes	Yes	No	No
M48407	0.106	-0.060	-0.145	0.072	0.170	0.403964	0.0114803	0.191209	0.285471	-0.034	0.089	0.054	-0.169	0.417158	0.167402	0.372846	Yes	Yes	No	No
M1512	-0.065	-0.023	-0.042	0.129	0.367	0.427878	0.326967	0.0515363	0.00511718	0.023	-0.063	-0.018	0.091	0.455091	0.37499	0.30706	Yes	Yes	No	No
M48406	0.075	-0.007	-0.074	0.022	-0.090	0.491137	0.0896945	0.27663	0.156341	-0.006	0.068	-0.028	-0.096	0.533227	0.395835	0.35239	Yes	Yes	No	No
M2342	0.059	-0.010	0.053	-0.038	-0.390	0.49649	0.270827	0.189812	0.00585309	-0.023	0.089	-0.039	-0.065	0.417158	0.31283	0.443539	Yes	Yes	No	No
M40469	-0.165	0.088	0.107	0.093	-0.121	0.111296	0.00178055	0.024401	0.273524	-0.034	-0.008	0.137	-0.066	0.581204	0.176842	0.428114	Yes	Yes	No	No
M38399	0.247	-0.140	-0.095	-0.215	0.083	0.00532029	0.00023921	0.000176366	0.0935444	0.030	-0.085	0.047	0.019	0.416741	0.394867	0.386123	Yes	Yes	No	No
M57417	-0.168	0.105	0.052	0.222	-0.174	0.0508673	0.023051	0.00780586	0.327604	-0.010	-0.056	0.127	-0.028	0.568046	0.115895	0.393567	Yes	Yes	No	No
M37529	-0.099	0.032	0.164	0.044	-0.355	0.213674	0.00283882	0.159768	0.136316	0.020	0.016	0.006	-0.119	0.585372	0.395835	0.259995	Yes	Yes	No	No
M32452	-0.184	-0.044	0.023	0.321	0.466	0.335192	0.0803373	0.00143035	0.000377685	0.004	-0.150	0.163	0.094	0.270142	0.2314	0.408679	Yes	Yes	No	No
M36600	0.182	0.048	-0.130	-0.195	-0.266	0.356077	0.00178055	0.00490014	0.00493215	0.080	-0.069	-0.061	-0.035	0.201821	0.133668	0.245619	Yes	Yes	No	No
M15500	-0.137	-0.013	0.066	0.235	0.084	0.432686	0.0365031	0.0216822	0.102719	0.015	-0.089	0.164	-0.095	0.423619	0.159312	0.323642	Yes	Yes	No	No
M57444	-0.151	0.011	0.118	0.061	0.139	0.541346	0.0133453	0.152951	0.0806232	-0.044	0.127	-0.107	0.024	0.282607	0.354727	0.286485	Yes	Yes	No	No
M54805	0.085	0.028	-0.041	-0.074	-0.254	0.591473	0.0809561	0.135454	0.0445019	-0.061	0.091	0.094	-0.135	0.346099	0.162295	0.425261	Yes	Yes	No	No
M48492	0.060	0.082	-0.024	-0.190	-0.226	0.63445	0.135454	0.156385	0.0633688	-0.035	0.079	-0.090	0.080	0.354277	0.332785	0.281098	Yes	Yes	No	No
M57432	0.056	0.088	-0.127	0.016	-0.176	0.707741	0.0194609	0.239194	0.0656077	0.027	0.031	-0.020	-0.143	0.571092	0.342957	0.235978	Yes	Yes	No	No
M61888	0.029	0.008	-0.110	0.227	-0.124	0.715032	0.0901123	0.0487039	0.258961	-0.064	0.029	-0.029	0.210	0.360572	0.355905	0.180666	Yes	Yes	No	No
M62885	0.008	0.098	-0.045	-0.160	-0.007	0.210984	0.167818	0.49548	0.000394549	0.007	0.067	-0.108	-0.019	0.395768	0.308001	0.434619	Yes	Yes	No	No
M38276	0.093	-0.016	-0.036	-0.085	-0.108	0.282236	0.0507338	0.060136	0.0588737	-0.001	0.084	-0.119	-0.014	0.453017	0.21583	0.398082	Yes	Yes	No	No
M62296	-0.154	0.032	0.044	0.129	0.242	0.346229	0.125575	0.139277	0.0578259	-0.065	-0.012	0.092	0.124	0.439015	0.127664	0.211096	Yes	Yes	No	No
M43266	0.087	0.046	-0.085	-0.041	-0.222	0.529854	0.0875259	0.286749	0.0753437	0.078	-0.133	0.090	-0.108	0.215992	0.398625	0.152221	Yes	Yes	No	No
M54924	-0.013	0.055	-0.152	0.233	0.040	0.541346	0.0597996	0.117324	0.157877	-0.078	0.068	0.086	-0.007	0.223759	0.18369	0.233407	Yes	Yes	No	No
M18254	0.029	0.081	-0.044	-0.035	-0.251	0.67623	0.303641	0.444719	0.0959665	0.068	-0.214	0.166	0.006	0.100964	0.248584	0.426513	Yes	Yes	No	No
M62954	-0.084	0.176	-0.029	-0.015	-0.177	0.0652516	0.271618	0.395499	0.245542	-0.040	-0.019	0.143	-0.028	0.589193	0.204168	0.439423	No	Yes	No	No
M33953	-0.101	0.129	0.017	0.038	-0.163	0.1302	0.16136	0.300954	0.320772	-0.050	0.000	0.141	-0.033	0.56343	0.134242	0.440281	No	No	No	No
M63254	-0.072	0.092	0.015	-0.022	-0.048	0.152792	0.169823	0.372303	0.354056	-0.049	-0.006	0.118	0.013	0.516618	0.172545	0.387573	No	No	No	No
M62860	-0.063	0.086	-0.040	0.038	0.047	0.367475	0.337038	0.289395	0.227129	0.028	-0.083	0.068	-0.009	0.337755	0.354394	0.429246	No	No	No	No
M57814	0.046	-0.057	-0.067	0.113	0.082	0.375397	0.156793	0.499741	0.378372	0.066	-0.083	0.024	-0.082	0.307557	0.354727	0.198709	No	No	No	No
M37097	0.067	-0.018	-0.036	0.002	-0.115	0.407171	0.145975	0.521044	0.191449	-0.045	0.083	0.104	-0.192	0.282172	0.135395	0.333401	No	No	No	No
M62068	-0.026	0.095	-0.103	0.152	-0.118	0.416343	0.266667	0.18385	0.278792	0.043	-0.081	0.053	-0.049	0.332119	0.36937	0.30706	No	No	No	No
M61868	0.049	-0.038	-0.013	-0.034	0.024	0.431361	0.219738	0.359909	0.388177	0.062	-0.047	0.008	-0.125	0.416818	0.268862	0.195513	No	No	No	No
M42087	-0.042	0.079	-0.045	-0.079	0.184	0.446071	0.331689	0.392808	0.110908	0.035	-0.081	0.101	-0.090	0.367384	0.269925	0.288241	No	No	No	No
M32984	-0.027	0.066	-0.034	-0.014	0.017	0.450493	0.328741	0.437663	0.366368	-0.031	-0.060	0.111	0.085	0.520643	0.215571	0.241908	No	No	No	No
M57747	-0.027	-0.056	0.005	0.132	0.125	0.453667	0.34288	0.377463	0.325559	0.023	-0.056	0.028	0.004	0.338087	0.385478	0.386632	No	No	No	No
M48433	-0.023	-0.003	0.026	-0.066	0.137	0.482006	0.130868	0.500976	0.133731	-0.014	-0.057	0.012	0.168	0.532743	0.351391	0.295813	No	No	No	No
M62279	-0.057	0.036	0.033	-0.091	0.151	0.485535	0.22381	0.456324	0.199595	-0.028	-0.014	0.166	-0.117	0.576972	0.121966	0.318837	No	No	No	No
M1444	-0.003	-0.152	0.118	0.079	0.055	0.503522	0.219461	0.255362	0.137374	-0.092	0.082	-0.059	0.231	0.14816	0.281366	0.125451	No	No	No	No
M27718	-0.060	0.040	0.069	-0.030	-0.089	0.517046	0.103661	0.455159	0.395357	-0.050	-0.014	0.044	0.148	0.41735	0.27572	0.176244	No	No	No	No
M48187	0.000	-0.013	0.002	0.069	-0.066	0.535027	0.242319	0.48444	0.158682	0.029	-0.013	-0.022	-0.042	0.452073	0.18926	0.165603	No	No	No	No
M2829	0.036	-0.082	0.019	0.091	-0.065	0.535332	0.280167	0.436545	0.302334	-0.016	-0.050	0.118	-0.003	0.574265	0.12128	0.437401	No	No	No	No
M30460	-0.080	0.032	0.049	0.091	-0.080	0.54522	0.134891	0.258069	0.394479	0.086	-0.040	-0.069	-0.115	0.340207	0.15621	0.148841	No	No	No	No
M37076	0.039	-0.059	-0.055	0.212	-0.082	0.557935	0.180797	0.219714	0.211082	0.070	-0.074	0.030	-0.125	0.469459	0.360773	0.272438	No	No	No	No
M42989	0.026	0.075	-0.117	-0.040	0.085	0.593881	0.112542	0.322204	0.320428	0.023	0.007	-0.080	0.022	0.555896	0.323732	0.427982	No	No	No	No
M37069	-0.023	0.002	0.027	-0.115	0.188	0.608368	0.215569	0.393284	0.17489	0.044	0.032	-0.045	-0.169	0.538795	0.181617	0.301366	No	No	No	No
M36752	0.051	0.003	-0.063	0.007	-0.034	0.608368	0.23482	0.383045	0.150317	-0.001	0.077	-0.043	-0.110	0.37415	0.395835	0.296316	No	No	No	No
M22138	0.061	-0.012	-0.045	-0.034	-0.021	0.634986	0.22195	0.445618	0.303028	0.048	0.013	-0.057	-0.119	0.5816	0.18716	0.182601	No	No	No	No
M33942	0.012	0.019	-0.021	0.025	-0.095	0.645881	0.265987	0.429953	0.30303	0.003	-0.070	-0.055	0.237	0.417158	0.413606	0.1105	No	No	No	No
M15681	0.046	0.000	-0.094	-0.026	0.180	0.654549	0.115501	0.359679	0.134279	-0.058	-0.041	0.080	0.187	0.5204	0.227282	0.178997	No	No	No	No
M437	-0.026	-0.005	-0.001	0.060	0.049	0.662448	0.327926	0.439456	0.293047	-0.022	0.050	-0.002	-0.036	0.426535	0.363142	0.455727	No	No	No	No
M32350	-0.007	-0.086	0.036	0.088	0.106	0.664731	0.30067	0.18385	0.227555	-0.042	0.052	0.027	-0.011	0.417225	0.330249	0.318837	No	No	No	No
M27672	0.067	0.014	-0.041	-0.140	0.002	0.66862	0.165908	0.102609	0.388177	0.067	-0.028	-0.088	-0.045	0.517231	0.251131	0.349766	No	No	No	No
M485	0.018	0.006	0.052	-0.066	-0.208	0.677606	0.301632	0.332944	0.134279	-0.007	-0.047	0.118	-0.045	0.548399	0.285154	0.252942	No	No	No	No
M48114	-0.014	-0.024	-0.021	0.153	-0.004	0.678327	0.280167	0.249058	0.394479	0.029	0.075	-0.089	-0.148	0.425342	0.271936	0.247045	No	No	No	No
M1432	0.001	0.015	-0.096	0.109	0.123	0.682451	0.137743	0.51239	0.276664	0.024	0.007	-0.016	-0.080	0.338087	0.231871	0.353344	No	No	No	No
M513	0.020	-0.002	-0.081	0.100	0.063	0.699646	0.212632	0.351198	0.354056	0.085	-0.013	-0.016	-0.255	0.43711	0.296395	0.10364	No	No	No	No
M1302	-0.037	-0.051	-0.005	0.125	0.204	0.699646	0.358831	0.135454	0.158682	-0.085	0.050	0.088	0.059	0.306336	0.162912	0.21805	No	No	No	No
M35428	-0.005	0.057	-0.070	0.051	-0.021	0.717922	0.17046	0.48444	0.258961	0.058	-0.109	0.011	0.029	0.247802	0.357752	0.437401	No	No	No	No
M18368	0.002	-0.021	-0.001	-0.093	0.233	0.723555	0.32995	0.300954	0.143983	-0.089	0.106	0.028	0.033	0.197271	0.173008	0.280477	No	No	No	No
M31675	-0.041	0.034	0.037	-0.098	0.081	0.725086	0.229182	0.501556	0.290071	-0.048	-0.015	0.054	0.130	0.37415	0.398638	0.451488	No	No	No	No
M3141	-0.021	-0.031	-0.014	0.166	0.010	0.727062	0.319858	0.175597	0.255503	0.032	-0.021	0.039	-0.127	0.517231	0.349195	0.111571	No	No	No	No
M1519	0.009	-0.043	-0.017	0.008	0.185	0.622676	0.314593	0.50268	0.162335	0.043	-0.110	-0.020	0.134	0.243831	0.317986	0.288592	No	No	No	No
M61858	0.020	0.005	0.027	-0.066	-0.114	0.673814	0.329239	0.259205	0.26519	0.066	-0.169	0.075	0.045	0.293276	0.340918	0.178169	No	No	No	No
M53237	0.001	0.016	-0.081	0.038	0.178	0.724071	0.165952	0.504912	0.191875	0.023	-0.029	-0.057	0.070	0.487053	0.32268	0.398082	No	No	No	No
M27665	-0.036	0.092	0.064	-0.152	-0.199	0.303418	0.213497	0.365887	0.155249	-0.086	0.139	0.064	-0.111	0.20712	0.267782	0.401467	No	No	No	No
M40807	-0.036	0.062	0.012	-0.103	0.046	0.357031	0.229182	0.457359	0.354056	0.016	0.082	-0.095	-0.105	0.447966	0.339184	0.242569	No	No	No	No
M594	-0.011	0.058	0.059	-0.165	-0.145	0.564028	0.280167	0.1222	0.168586	-0.062	0.045	0.111	-0.050	0.429337	0.143262	0.415775	No	No	No	No
M61860	0.106	-0.143	0.024	-0.024	0.016	0.14844	0.344261	0.29869	0.384253	-0.057	0.037	0.102	-0.035	0.417158	0.287298	0.393567	No	No	No	No
M37253	-0.101	0.053	0.098	-0.043	-0.031	0.155871	0.182939	0.35578	0.182006	0.064	-0.062	-0.104	0.071	0.521399	0.340695	0.335906	No	No	No	No
M52468	0.125	-0.096	-0.050	-0.024	0.015	0.243149	0.108422	0.231909	0.289011	-0.018	0.052	-0.159	0.188	0.433161	0.106634	0.209585	No	No	No	No
M38170	-0.018	0.132	-0.074	-0.020	-0.140	0.282236	0.26868	0.449567	0.148841	-0.042	0.020	0.125	-0.083	0.554099	0.290835	0.371097	No	No	No	No
M48394	-0.055	0.072	0.024	-0.114	0.068	0.364804	0.214037	0.470831	0.168083	-0.030	0.053	0.008	-0.026	0.439385	0.321428	0.418362	No	No	No	No
M33936	0.016	-0.081	0.105	-0.132	0.066	0.368022	0.10655	0.293635	0.356996	-0.045	0.106	-0.044	-0.018	0.286677	0.329989	0.251083	No	No	No	No
M61775	0.030	-0.004	0.036	-0.157	-0.015	0.369149	0.250816	0.113849	0.179149	-0.011	0.057	-0.022	-0.062	0.39755	0.361816	0.316863	No	No	No	No
M57457	-0.060	0.083	-0.057	0.015	0.147	0.370257	0.355065	0.464015	0.181644	0.015	0.054	-0.075	-0.066	0.553946	0.235939	0.298372	No	No	No	No
M38178	0.008	-0.083	0.047	-0.036	0.178	0.371	0.213074	0.521044	0.291827	-0.016	0.044	-0.055	0.037	0.548399	0.382288	0.233407	No	No	No	No
M31938	-0.028	0.117	0.018	-0.291	0.066	0.375796	0.193055	0.151658	0.150979	-0.028	0.040	0.053	-0.075	0.402143	0.340918	0.451019	No	No	No	No
M33941	0.026	-0.083	0.112	-0.143	0.019	0.386123	0.127212	0.22202	0.31975	-0.025	0.092	-0.022	-0.092	0.330858	0.35089	0.439871	No	No	No	No
M34093	0.086	-0.019	-0.024	-0.100	-0.086	0.401102	0.158323	0.130559	0.153669	0.081	-0.087	-0.053	-0.010	0.218186	0.176781	0.305308	No	No	No	No
M47403	-0.034	0.084	-0.075	0.037	0.046	0.406876	0.281912	0.380402	0.28521	0.044	-0.039	0.035	-0.119	0.424825	0.413606	0.163082	No	No	No	No
M22036	0.032	-0.063	-0.027	0.103	0.041	0.446925	0.25511	0.340685	0.37442	0.049	-0.034	-0.063	-0.005	0.521399	0.231933	0.444704	No	No	No	No
M27447	-0.067	-0.105	0.102	0.136	0.140	0.482006	0.117238	0.135454	0.181644	-0.087	0.098	0.029	0.041	0.208649	0.210096	0.135583	No	No	No	No
M1552	-0.034	0.048	0.020	-0.054	-0.020	0.508357	0.218501	0.464015	0.255147	-0.058	0.040	0.111	-0.053	0.454189	0.178644	0.285931	No	No	No	No
M44877	-0.052	0.042	-0.042	0.094	0.089	0.541346	0.335639	0.239194	0.258961	0.028	-0.057	0.025	-0.005	0.469459	0.40589	0.398739	No	No	No	No
M42574	0.057	-0.026	-0.012	-0.119	0.067	0.546831	0.151676	0.15265	0.366368	-0.025	0.067	-0.069	0.037	0.439015	0.394142	0.362144	No	No	No	No
M62919	-0.067	-0.004	0.025	0.122	0.048	0.55931	0.185393	0.135454	0.193277	-0.029	0.067	0.052	-0.134	0.375669	0.317995	0.405276	No	No	No	No
M34534	0.024	-0.037	0.061	-0.090	-0.050	0.586661	0.26811	0.29892	0.191391	-0.054	0.068	0.061	-0.058	0.385081	0.179558	0.342394	No	No	No	No
M57437	-0.016	0.063	-0.063	0.048	-0.016	0.594722	0.322848	0.289168	0.272436	0.002	0.024	-0.029	-0.019	0.503418	0.367633	0.358743	No	No	No	No
M1644	0.054	0.101	-0.047	-0.237	-0.107	0.594722	0.248591	0.150134	0.314528	-0.070	0.018	0.085	0.086	0.524056	0.238346	0.226871	No	No	No	No
M34397	-0.007	-0.036	0.049	0.011	-0.025	0.600306	0.230636	0.405181	0.164588	-0.117	0.149	0.037	0.019	0.119074	0.205532	0.30222	No	No	No	No
M57372	0.029	0.083	-0.069	-0.006	-0.208	0.600461	0.200121	0.48002	0.153669	0.020	-0.122	0.065	0.114	0.361547	0.313926	0.273514	No	No	No	No
M35482	-0.040	-0.048	0.035	0.104	0.083	0.600461	0.26868	0.202923	0.225672	0.040	-0.058	-0.041	0.052	0.48021	0.278133	0.386632	No	No	No	No
M43847	0.051	-0.026	0.013	-0.014	-0.172	0.606713	0.263837	0.451728	0.114782	-0.044	0.003	-0.027	0.195	0.48021	0.248584	0.129781	No	No	No	No
M52611	-0.006	-0.083	0.071	0.077	-0.030	0.608709	0.163209	0.332944	0.312093	-0.016	0.162	-0.187	-0.038	0.253317	0.135209	0.402826	No	No	No	No
M35186	-0.030	0.038	0.069	-0.140	-0.043	0.626461	0.182247	0.205466	0.388177	-0.055	-0.019	0.099	0.095	0.558039	0.249838	0.211487	No	No	No	No
M57521	-0.039	-0.002	-0.035	0.123	0.132	0.645881	0.297235	0.120147	0.156274	0.008	-0.132	0.148	0.059	0.391536	0.189557	0.387974	No	No	No	No
M31912	-0.046	0.003	0.065	-0.104	0.138	0.645881	0.135642	0.29781	0.144889	0.004	0.108	-0.164	-0.020	0.399313	0.13947	0.426513	No	No	No	No
M43507	0.026	-0.027	0.036	-0.131	0.060	0.662448	0.333825	0.171685	0.32858	-0.013	0.063	0.005	-0.108	0.45899	0.412164	0.349409	No	No	No	No
M34428	0.091	-0.020	-0.074	0.050	-0.158	0.664731	0.10266	0.517001	0.108632	0.101	-0.131	-0.019	-0.029	0.243781	0.231933	0.252051	No	No	No	No
M57520	0.044	0.019	-0.045	0.033	-0.173	0.67623	0.215569	0.47834	0.17489	0.006	-0.003	0.067	-0.115	0.584837	0.360773	0.306334	No	No	No	No
M52683	-0.017	0.035	0.031	-0.167	0.095	0.67623	0.301632	0.128428	0.388177	-0.003	-0.047	0.087	-0.010	0.559458	0.249729	0.427982	No	No	No	No
M57443	-0.012	0.051	0.024	-0.006	-0.238	0.676605	0.230636	0.470831	0.150385	0.052	-0.024	-0.058	-0.046	0.47757	0.236518	0.438032	No	No	No	No
M32497	-0.015	-0.013	0.033	0.061	-0.101	0.680925	0.22275	0.338862	0.327296	-0.053	0.149	-0.012	-0.140	0.183293	0.21185	0.387573	No	No	No	No
M57523	-0.023	-0.025	0.058	0.091	-0.157	0.704416	0.213247	0.228869	0.153788	-0.040	0.098	-0.041	-0.023	0.353262	0.394142	0.419619	No	No	No	No
M57664	0.020	-0.021	-0.040	0.086	0.000	0.708572	0.304186	0.455342	0.354056	-0.040	0.126	-0.108	0.014	0.195393	0.408729	0.358201	No	No	No	No
M31934	0.022	-0.029	-0.029	-0.026	0.160	0.71366	0.359813	0.45409	0.110106	0.032	0.021	-0.029	-0.123	0.577285	0.384108	0.272586	No	No	No	No
M57531	-0.026	-0.081	0.001	0.144	0.220	0.718183	0.319399	0.116449	0.154643	-0.081	-0.001	0.148	0.069	0.360572	0.103183	0.183302	No	No	No	No
M19265	-0.008	-0.028	0.028	-0.006	0.052	0.724071	0.140989	0.433098	0.278125	-0.061	-0.009	0.123	0.056	0.561561	0.182305	0.347377	No	No	No	No
M52673	-0.018	-0.010	0.126	-0.130	-0.143	0.72508	0.132909	0.332944	0.151872	0.032	-0.125	0.006	0.172	0.252798	0.413606	0.26795	No	No	No	No
M1563	0.007	0.018	0.025	-0.040	-0.139	0.725086	0.337614	0.354271	0.185098	0.024	-0.113	0.006	0.168	0.346099	0.395835	0.275838	No	No	No	No
M57519	-0.036	-0.031	0.098	-0.054	0.019	0.726581	0.157131	0.514498	0.357156	0.025	0.048	-0.023	-0.169	0.439385	0.401209	0.173515	No	No	No	No
M48130	0.061	-0.057	-0.027	-0.088	0.182	0.391351	0.174263	0.219105	0.214535	-0.010	0.145	-0.123	-0.118	0.20712	0.394142	0.405303	No	No	No	No
M514	0.046	-0.057	-0.056	-0.010	0.244	0.468325	0.241206	0.464015	0.227555	0.029	0.045	-0.114	-0.040	0.556171	0.244859	0.445856	No	No	No	No
M3127	-0.042	0.092	-0.125	0.126	0.100	0.565134	0.139806	0.289621	0.196748	-0.089	0.010	0.080	0.180	0.385	0.153474	0.106695	No	No	No	No
M1412	-0.053	0.018	-0.021	0.106	0.089	0.645881	0.149664	0.287844	0.21146	-0.047	0.062	-0.013	0.046	0.36139	0.414532	0.34724	No	No	No	No
M32342	0.025	-0.046	0.059	-0.083	-0.021	0.67623	0.281626	0.226832	0.313139	-0.024	-0.012	0.168	-0.140	0.576972	0.148728	0.278524	No	No	No	No
M37432	-0.067	-0.003	0.008	0.132	0.094	0.67623	0.228474	0.173282	0.141239	-0.088	0.006	0.123	0.120	0.37415	0.113997	0.10625	No	No	No	No
M554	-0.008	-0.138	0.053	0.198	0.077	0.684812	0.230636	0.101672	0.144734	-0.061	0.121	-0.029	-0.020	0.219428	0.346132	0.413312	No	No	No	No
M61881	0.013	0.004	-0.087	0.131	0.039	0.704416	0.215548	0.35945	0.239399	0.017	0.019	-0.116	0.071	0.589193	0.205548	0.392157	No	No	No	No
M40703	-0.088	0.080	-0.007	0.014	0.102	0.321917	0.168076	0.177592	0.10017	-0.019	-0.090	0.232	-0.073	0.324657	0.238567	0.350033	No	No	No	No
M57712	0.058	-0.016	-0.055	-0.005	0.000	0.503522	0.162045	0.437307	0.359256	-0.005	-0.029	0.052	0.008	0.561561	0.19698	0.30706	No	No	No	No
M48425	-0.004	-0.019	0.024	-0.098	0.168	0.571171	0.301632	0.247959	0.241873	0.083	0.002	-0.073	-0.197	0.522258	0.153676	0.141017	No	No	No	No
M37092	0.057	-0.014	-0.035	-0.110	0.095	0.603352	0.306918	0.240969	0.302334	0.022	0.056	-0.025	-0.174	0.555896	0.327197	0.262747	No	No	No	No
M33934	-0.012	-0.031	0.069	-0.024	-0.043	0.608368	0.216138	0.490584	0.388799	0.036	0.019	0.002	-0.179	0.576972	0.368538	0.111497	No	No	No	No
M57709	-0.025	-0.029	0.027	0.114	-0.052	0.67623	0.22195	0.294121	0.393485	-0.029	0.025	0.041	-0.015	0.385	0.338671	0.440712	No	No	No	No
M37063	-0.017	-0.060	-0.001	0.124	0.131	0.67623	0.24362	0.141519	0.130598	0.015	-0.084	-0.044	0.210	0.389691	0.376012	0.143083	No	No	No	No
M31548	-0.033	-0.040	0.018	0.159	-0.005	0.725086	0.21766	0.282467	0.305474	0.017	-0.014	0.044	-0.097	0.571894	0.380505	0.201305	No	No	No	No
M43424	-0.068	0.089	0.053	-0.164	0.031	0.282236	0.170383	0.26035	0.151276	0.009	0.121	-0.156	-0.081	0.505984	0.209851	0.149508	No	No	No	No
M48997	0.064	-0.076	-0.011	-0.029	0.092	0.326466	0.31853	0.441094	0.393485	-0.021	-0.017	-0.037	0.172	0.556171	0.379795	0.179699	No	No	No	No
M34384	-0.034	0.138	-0.090	0.041	-0.125	0.369247	0.280167	0.332944	0.177895	0.068	-0.098	0.069	-0.123	0.330858	0.363385	0.178248	No	No	No	No
M47101	-0.035	0.087	-0.069	0.057	-0.014	0.386123	0.273269	0.345952	0.383103	0.027	-0.079	0.113	-0.083	0.370025	0.26532	0.280477	No	No	No	No
M48460	-0.052	0.070	0.017	0.038	-0.158	0.3968	0.158323	0.294121	0.294167	0.034	-0.008	0.008	-0.118	0.442241	0.405148	0.192195	No	No	No	No
M22290	-0.006	-0.122	0.101	0.070	0.028	0.405749	0.326455	0.28998	0.277046	-0.021	0.051	0.024	-0.082	0.338087	0.274249	0.301211	No	No	No	No
M62976	0.003	-0.075	0.019	0.121	0.023	0.409412	0.317257	0.521044	0.36041	-0.022	-0.082	0.056	0.187	0.416371	0.361816	0.398942	No	No	No	No
M36845	0.000	0.113	-0.102	-0.041	-0.001	0.460143	0.132909	0.269753	0.150979	-0.023	-0.071	0.067	0.152	0.498908	0.16782	0.209585	No	No	No	No
M15667	0.029	-0.028	-0.059	0.119	0.005	0.472921	0.135127	0.374586	0.350869	-0.015	-0.033	-0.051	0.213	0.563161	0.282146	0.195513	No	No	No	No
M48418	0.056	-0.001	-0.079	-0.017	0.064	0.475263	0.142034	0.34175	0.31696	0.002	0.053	0.032	-0.180	0.51797	0.413775	0.210954	No	No	No	No
M62520	-0.022	0.055	-0.109	0.146	0.059	0.482006	0.175681	0.190723	0.393247	0.038	-0.104	0.008	0.096	0.225188	0.342957	0.402297	No	No	No	No
M62871	0.001	0.101	-0.118	0.050	-0.050	0.485535	0.130869	0.441018	0.346057	-0.014	0.029	0.015	-0.040	0.516618	0.395835	0.447196	No	No	No	No
M12122	0.057	0.000	-0.001	-0.073	-0.157	0.517046	0.339317	0.256558	0.122627	0.065	-0.033	-0.083	-0.033	0.432027	0.212385	0.281721	No	No	No	No
M57782	-0.002	-0.021	-0.078	0.130	0.182	0.52829	0.206633	0.122802	0.175204	-0.031	0.058	-0.094	0.121	0.447793	0.279051	0.215063	No	No	No	No
M45413	0.023	-0.068	0.102	-0.126	-0.017	0.528314	0.219738	0.20064	0.25408	0.032	-0.015	0.068	-0.183	0.547738	0.343211	0.240087	No	No	No	No
M21049	-0.045	0.054	0.016	0.038	-0.125	0.534722	0.263092	0.338631	0.302997	-0.039	-0.053	0.107	0.104	0.571894	0.171923	0.215391	No	No	No	No
M43333	0.051	-0.002	-0.073	0.052	-0.045	0.555576	0.164826	0.464418	0.17916	0.031	-0.059	-0.083	0.152	0.418516	0.17425	0.25261	No	No	No	No
M35651	-0.010	0.023	-0.058	0.086	0.033	0.578237	0.302311	0.305412	0.321579	-0.003	-0.076	0.054	0.107	0.417225	0.359054	0.185862	No	No	No	No
M39757	0.042	0.006	-0.024	-0.029	-0.092	0.579049	0.214037	0.521044	0.218144	-0.021	0.041	-0.094	0.122	0.484149	0.19578	0.305785	No	No	No	No
M54749	-0.037	-0.082	0.116	-0.009	0.084	0.654549	0.125575	0.521044	0.259351	-0.102	0.151	0.030	-0.030	0.119923	0.153848	0.298429	No	No	No	No
M46106	0.053	0.016	-0.033	-0.037	-0.139	0.658519	0.233926	0.3412	0.153669	0.059	0.000	-0.083	-0.089	0.531509	0.341472	0.252491	No	No	No	No
M47114	-0.018	-0.010	-0.063	0.152	0.119	0.664731	0.291564	0.138493	0.204028	0.009	-0.100	0.057	0.116	0.411007	0.407529	0.217582	No	No	No	No
M62067	0.018	0.048	-0.070	0.039	-0.077	0.66862	0.20188	0.464015	0.361049	0.018	-0.046	0.143	-0.174	0.453579	0.312305	0.11177	No	No	No	No
M598	0.046	0.073	-0.068	-0.028	-0.214	0.66862	0.220799	0.338631	0.124651	0.017	0.098	-0.086	-0.164	0.381894	0.255382	0.373968	No	No	No	No
M46960	-0.021	0.013	0.021	-0.014	-0.008	0.67062	0.27785	0.388158	0.31696	0.047	0.012	0.026	-0.240	0.589107	0.362924	0.143134	No	No	No	No
M43334	-0.001	-0.064	-0.035	0.142	0.169	0.67623	0.326967	0.521044	0.110747								No	No	No	No
M43265	0.056	0.039	-0.109	0.011	-0.031	0.678327	0.105344	0.514668	0.328253	0.084	-0.061	-0.050	-0.086	0.361153	0.183867	0.355713	No	No	No	No
M1584	-0.011	-0.012	-0.035	0.090	0.090	0.678327	0.304186	0.324756	0.258961	-0.041	0.061	0.060	-0.086	0.489988	0.31283	0.324962	No	No	No	No
M57642	-0.022	0.014	-0.001	-0.021	0.084	0.680925	0.305372	0.521044	0.298855	-0.030	-0.016	0.166	-0.105	0.533227	0.253078	0.221497	No	No	No	No
M37181	0.023	0.017	-0.071	0.159	-0.169	0.682451	0.242319	0.255362	0.15247	0.047	0.054	-0.173	-0.036	0.517231	0.11089	0.364345	No	No	No	No
M33384	-0.018	-0.009	-0.007	0.051	0.066	0.715064	0.331947	0.464015	0.393485	-0.050	-0.005	0.040	0.134	0.521399	0.15572	0.178973	No	No	No	No
M54745	-0.046	-0.038	0.069	-0.078	0.243	0.715064	0.211274	0.430469	0.177487	-0.057	-0.074	0.090	0.247	0.505984	0.170737	0.132217	No	No	No	No
M62062	0.041	0.050	-0.095	0.029	-0.090	0.715064	0.139039	0.504912	0.179983	0.066	-0.054	0.044	-0.179	0.39065	0.320747	0.145878	No	No	No	No
M57564	0.064	0.024	-0.046	-0.069	-0.122	0.720744	0.191854	0.301185	0.166532	0.013	0.086	-0.124	-0.061	0.464073	0.121243	0.293324	No	No	No	No
M18281	0.003	-0.008	-0.056	0.114	0.050	0.727062	0.16452	0.448818	0.321579	-0.019	-0.051	0.032	0.139	0.320703	0.354727	0.31777	No	No	No	No
M22158	-0.103	0.133	0.028	-0.104	0.022	0.210984	0.201568	0.45409	0.321109	-0.021	-0.169	0.111	0.306	0.318375	0.157411	0.00786149	No	No	Yes	No
M33943	-0.019	0.104	-0.076	0.032	-0.096	0.376763	0.265987	0.437307	0.202547	-0.110	0.040	0.146	0.085	0.233307	0.0360732	0.125997	No	No	Yes	No
M37431	-0.011	0.087	-0.088	0.142	-0.200	0.416541	0.22275	0.255362	0.192943	0.092	-0.060	-0.024	-0.156	0.278655	0.21583	0.0997822	No	No	Yes	No
M44664	0.029	-0.064	-0.023	0.080	0.075	0.436134	0.297235	0.342536	0.255147	0.112	-0.051	-0.046	-0.218	0.324019	0.188081	0.0508938	No	No	Yes	No
M15765	0.006	-0.041	0.018	-0.084	0.209	0.453874	0.182976	0.410196	0.161301	-0.099	0.064	0.086	0.077	0.195657	0.062006	0.176244	No	No	Yes	No
M36808	0.068	0.029	-0.074	0.005	-0.173	0.555576	0.140173	0.294121	0.14232	0.030	0.070	0.017	-0.301	0.36253	0.333614	0.0726443	No	No	Yes	No
M62819	-0.008	0.084	-0.085	-0.070	0.132	0.565134	0.139806	0.35945	0.21146	0.076	0.007	-0.117	-0.117	0.436385	0.0731021	0.11177	No	No	Yes	No
M40007	-0.046	0.098	0.002	-0.061	-0.083	0.573437	0.359445	0.45409	0.202878	-0.019	-0.019	0.117	-0.064	0.559458	0.0868854	0.349834	No	No	Yes	No
M53031	0.023	0.085	-0.074	0.019	-0.209	0.578237	0.198772	0.464015	0.143818	0.061	-0.046	0.070	-0.221	0.338087	0.287298	0.0430538	No	No	Yes	No
M1101	0.026	-0.043	-0.013	0.113	-0.087	0.624495	0.273148	0.31662	0.276253	-0.076	0.058	-0.050	0.217	0.360572	0.385981	0.0632238	No	No	Yes	No
M54910	-0.012	-0.019	-0.078	0.180	0.143	0.704416	0.355065	0.135454	0.175204	-0.102	0.019	0.103	0.170	0.493183	0.0731471	0.0168603	No	No	Yes	No
M46548	0.029	-0.011	-0.033	0.057	-0.061	0.725337	0.329239	0.356698	0.282656	0.146	-0.125	-0.097	-0.088	0.123075	0.0308953	0.140925	No	No	Yes	No
M44688	-0.044	0.035	0.010	-0.063	0.135	0.562293	0.279048	0.457359	0.195986	-0.033	-0.058	0.006	0.248	0.479201	0.349966	0.0709356	No	No	Yes	No
M32377	-0.007	-0.052	-0.015	0.148	0.062	0.664731	0.35898	0.220121	0.288286	-0.065	0.006	0.145	0.003	0.313275	0.0899657	0.346761	No	No	Yes	No
M15910	-0.014	-0.016	0.031	0.002	0.012	0.726581	0.283052	0.517939	0.393485	-0.013	-0.114	0.022	0.282	0.434485	0.316857	0.0484372	No	No	Yes	No
M44876	0.064	-0.093	0.046	-0.064	0.001	0.292244	0.30135	0.247535	0.327604	0.096	-0.062	-0.078	-0.088	0.233826	0.0942084	0.211487	No	No	Yes	No
M57440	-0.088	0.100	-0.049	0.120	0.011	0.210984	0.279647	0.128428	0.214535	-0.082	-0.046	0.162	0.161	0.546383	0.0535129	0.0823468	No	No	Yes	No
M36594	0.076	-0.103	0.022	-0.061	0.065	0.212796	0.214108	0.19267	0.311058	-0.086	-0.007	0.008	0.319	0.417158	0.32367	0.0118735	No	No	Yes	No
M47112	-0.044	0.162	-0.068	0.030	-0.237	0.21347	0.328741	0.289168	0.175961	0.060	0.047	0.023	-0.366	0.581204	0.354727	0.0081498	No	No	Yes	No
M46115	-0.088	0.095	0.011	0.136	-0.224	0.273087	0.255235	0.132774	0.104429	-0.060	0.008	0.199	-0.102	0.561677	0.0858793	0.333401	No	No	Yes	No
M32425	-0.091	0.106	0.038	0.092	-0.290	0.30506	0.16452	0.274199	0.159835	-0.094	-0.011	0.200	0.065	0.453017	0.0380272	0.253481	No	No	Yes	No
M62571	0.035	-0.106	0.045	0.066	-0.016	0.352981	0.35003	0.503725	0.310021	0.119	-0.010	-0.152	-0.180	0.334586	0.055208	0.0873737	No	No	Yes	No
M15704	-0.032	0.023	0.078	-0.136	-0.014	0.407171	0.163209	0.464015	0.369312	-0.065	-0.003	0.034	0.194	0.37415	0.21583	0.0538412	No	No	Yes	No
M17747	-0.077	0.020	-0.020	0.180	0.077	0.416343	0.215569	0.139581	0.137076	-0.088	-0.126	0.161	0.371	0.493162	0.106712	0.00955388	No	No	Yes	No
M42092	-0.063	0.043	-0.013	0.131	-0.039	0.427878	0.297235	0.122066	0.374717	-0.227	0.159	0.136	0.247	0.0300199	0.00478976	0.00117269	No	No	Yes	No
M52605	-0.020	0.036	0.022	-0.033	-0.078	0.440497	0.199294	0.489579	0.32858	-0.128	0.033	0.154	0.155	0.30571	0.0731889	0.080068	No	No	Yes	No
M1118	-0.050	0.081	-0.010	-0.029	0.001	0.44299	0.243042	0.508049	0.383679	-0.108	0.028	0.080	0.204	0.37033	0.121989	0.0516823	No	No	Yes	No
M32388	-0.003	0.047	0.034	-0.187	0.001	0.485535	0.140173	0.216057	0.300235	-0.107	0.108	0.068	0.032	0.085921	0.0275961	0.144615	No	No	Yes	No
M1769	0.048	0.005	-0.030	0.051	-0.225	0.49088	0.165908	0.351198	0.106274	-0.131	0.030	0.082	0.280	0.135315	0.0348414	0.0125541	No	No	Yes	No
M46223	0.038	-0.049	-0.028	0.018	0.092	0.528314	0.208713	0.521044	0.288994	0.102	-0.094	-0.035	-0.097	0.190562	0.0943402	0.24914	No	No	Yes	No
M52450	0.009	-0.082	0.011	0.048	0.172	0.545528	0.355065	0.521044	0.191449	-0.117	0.035	-0.019	0.375	0.248937	0.342957	0.0024927	No	No	Yes	No
M32827	-0.060	-0.021	0.049	0.097	0.032	0.578237	0.135872	0.251604	0.197744	-0.117	0.057	0.236	-0.065	0.248937	0.0125817	0.335824	No	No	Yes	No
M22842	0.030	-0.006	-0.003	-0.106	0.067	0.578237	0.305372	0.219909	0.389295	0.112	-0.159	-0.058	0.054	0.0925188	0.132782	0.445959	No	No	Yes	No
M33443	-0.009	0.068	-0.046	-0.029	-0.011	0.608368	0.245261	0.51239	0.387171	-0.070	0.003	0.102	0.094	0.48021	0.21455	0.0804775	No	No	Yes	No
M48341	0.001	-0.044	0.093	-0.117	0.014	0.616147	0.196597	0.245448	0.384794	-0.127	0.163	0.004	0.074	0.0709472	0.205532	0.149224	No	No	Yes	No
M396	0.039	0.027	-0.106	-0.051	0.193	0.64044	0.23582	0.464558	0.320428	-0.041	0.009	-0.035	0.184	0.419695	0.304644	0.0842684	No	No	Yes	No
M1605	-0.058	-0.013	0.007	0.126	0.105	0.670579	0.211274	0.237574	0.122211	-0.039	-0.184	0.290	0.134	0.367384	0.0344392	0.144615	No	No	Yes	No
M61827	-0.075	-0.004	0.065	0.043	0.062	0.67623	0.165908	0.423955	0.267341	-0.095	0.018	0.037	0.251	0.308084	0.168547	0.0505083	No	No	Yes	No
M52235	-0.074	0.045	0.034	-0.059	0.143	0.676602	0.218501	0.433098	0.305474	-0.038	-0.116	0.256	0.025	0.432027	0.03179	0.371097	No	No	Yes	No
M33952	-0.033	-0.007	0.001	0.029	0.135	0.678327	0.266341	0.345952	0.191449	-0.114	0.076	0.133	0.035	0.223423	0.0238104	0.085077	No	No	Yes	No
M52438	-0.022	0.041	0.003	-0.076	0.053	0.704416	0.308732	0.14474	0.324185	-0.153	0.074	0.089	0.249	0.208545	0.108005	0.0117687	No	No	Yes	No
M53013	0.057	0.068	-0.075	-0.064	-0.164	0.725086	0.183069	0.255362	0.150021	0.185	0.072	-0.232	-0.491	0.430938	0.014512	0.000525814	No	No	Yes	No
M1559	-0.028	-0.078	0.074	0.029	0.126	0.591506	0.239228	0.402532	0.246278	-0.061	-0.104	0.182	0.192	0.572243	0.0316233	0.0532271	No	No	Yes	No
M1123	0.013	-0.031	-0.126	0.230	0.170	0.629055	0.200597	0.192428	0.191449	-0.136	0.011	0.151	0.242	0.346099	0.0337539	0.0489452	No	No	Yes	No
M2831	0.000	-0.030	0.012	-0.066	0.184	0.645881	0.283052	0.464015	0.215825	-0.057	0.019	0.113	-0.010	0.378245	0.0967925	0.427982	No	No	Yes	No
M15136	-0.055	-0.017	-0.041	0.119	0.300	0.707741	0.31007	0.299741	0.118017	-0.042	-0.038	-0.097	0.390	0.567284	0.398149	0.0337724	No	No	Yes	No
M41370	0.058	-0.015	-0.038	-0.082	0.057	0.571205	0.193137	0.22356	0.377953	-0.033	0.199	-0.030	-0.305	0.14816	0.373895	0.0741947	No	No	Yes	No
M39603	-0.081	0.102	-0.016	0.011	0.023	0.160719	0.14899	0.324756	0.354056	-0.090	0.109	-0.064	0.168	0.143429	0.340695	0.0970615	No	No	Yes	No
M12032	-0.003	-0.029	-0.004	0.128	-0.058	0.349851	0.208997	0.503725	0.300235	0.117	-0.194	-0.079	0.151	0.0636381	0.13045	0.433171	No	No	Yes	No
M15736	0.004	-0.067	0.005	0.181	-0.062	0.355333	0.327105	0.308704	0.37614	0.124	-0.214	-0.080	0.173	0.0709472	0.121243	0.428255	No	No	Yes	No
M62533	-0.051	0.076	-0.075	0.025	0.188	0.395458	0.30642	0.429097	0.213705	-0.062	-0.096	0.199	0.148	0.565692	0.025023	0.158653	No	No	Yes	No
M48428	0.027	-0.033	-0.044	0.044	0.101	0.442615	0.218501	0.433098	0.395357	0.131	-0.217	0.021	0.000	0.0367595	0.250607	0.233203	No	No	Yes	No
M46146	0.056	0.013	-0.044	-0.105	0.016	0.541501	0.165908	0.199379	0.36836	0.072	0.066	-0.095	-0.273	0.555071	0.278133	0.062129	No	No	Yes	No
M45404	-0.022	0.051	0.020	-0.122	0.017	0.555576	0.248591	0.308704	0.330767	0.050	0.034	-0.194	0.032	0.589193	0.0762751	0.445856	No	No	Yes	No
M43239	-0.033	0.031	0.092	-0.168	-0.042	0.568908	0.10928	0.243637	0.387977	0.080	0.035	-0.294	0.072	0.505984	0.0125542	0.449772	No	No	Yes	No
M553	-0.004	0.017	-0.110	0.197	0.048	0.634986	0.146308	0.167903	0.297842	-0.081	-0.015	0.005	0.322	0.474205	0.231933	0.0111259	No	No	Yes	No
M39598	0.009	-0.016	-0.037	0.057	0.071	0.64044	0.170383	0.504384	0.312093	0.099	-0.040	-0.042	-0.203	0.248937	0.202184	0.0682917	No	No	Yes	No
M33161	-0.032	-0.008	-0.022	0.185	-0.031	0.696792	0.297235	0.105794	0.32858	0.100	-0.162	-0.083	0.144	0.119923	0.0784306	0.452668	No	No	Yes	No
M43470	0.010	-0.033	-0.093	0.160	0.181	0.696792	0.10166	0.265254	0.209829	-0.051	-0.010	-0.041	0.273	0.517613	0.402937	0.0333232	No	No	Yes	No
M47031	-0.022	-0.011	-0.018	0.144	-0.013	0.699646	0.359445	0.192428	0.311272	0.097	-0.177	-0.077	0.180	0.085921	0.0731021	0.411092	No	No	Yes	No
M45721	-0.019	0.002	-0.015	0.108	-0.037	0.707741	0.319066	0.30063	0.29133	0.105	-0.184	-0.091	0.191	0.0709472	0.108005	0.340397	No	No	Yes	No
M62567	-0.032	0.028	-0.002	0.037	-0.012	0.715032	0.283052	0.397161	0.305891	0.116	-0.177	-0.118	0.173	0.060883	0.0896177	0.387126	No	No	Yes	No
M41494	0.023	0.019	0.004	-0.179	0.088	0.727062	0.326967	0.121189	0.321726	0.141	-0.018	-0.288	-0.030	0.313275	0.00630121	0.231619	No	No	Yes	No
M63120	0.173	-0.044	-0.118	-0.004	-0.209	0.136593	0.00637858	0.138419	0.00827009	0.063	0.022	-0.125	-0.092	0.505984	0.114786	0.282969	No	Yes	No	No
M1868	-0.100	0.063	-0.004	0.135	0.024	0.192135	0.182976	0.0741974	0.162539	-0.017	-0.152	0.143	0.204	0.548399	0.133668	0.124279	No	Yes	No	No
M590	0.194	0.004	-0.081	-0.280	-0.197	0.236322	0.0115973	0.00480323	0.0584296	-0.021	0.070	-0.023	-0.053	0.230647	0.390048	0.363612	No	Yes	No	No
M1591	-0.114	-0.008	-0.026	0.150	0.445	0.262202	0.111273	0.0447272	0.00395903	0.015	-0.097	-0.013	0.195	0.47757	0.317774	0.11623	No	Yes	No	No
M62959	-0.123	0.000	0.010	0.178	0.269	0.294752	0.0900645	0.0832629	0.0408144	0.017	-0.140	0.123	0.081	0.324657	0.247267	0.277989	No	Yes	No	No
M1898	-0.151	-0.046	0.010	0.271	0.444	0.326466	0.0465438	0.00230008	0.000321767	-0.059	-0.083	0.137	0.206	0.522708	0.116259	0.1336	No	Yes	No	No
M43488	-0.164	-0.022	-0.003	0.401	0.244	0.346917	0.10266	0.000168799	0.0300512	-0.001	-0.023	0.152	-0.175	0.580779	0.133668	0.276453	No	Yes	No	No
M40473	-0.144	-0.015	-0.005	0.219	0.423	0.352981	0.0664465	0.00208784	0.000565044	0.025	-0.145	0.091	0.114	0.219428	0.296647	0.371569	No	Yes	No	No
M607	0.102	-0.001	-0.024	-0.155	-0.145	0.376883	0.106143	0.0270774	0.0945792	-0.004	-0.087	0.048	0.144	0.505984	0.345103	0.147452	No	Yes	No	No
M62862	-0.085	0.030	-0.006	0.077	0.190	0.385597	0.212632	0.251413	0.0995872	-0.013	-0.034	0.066	0.026	0.520643	0.31076	0.442728	No	Yes	No	No
M32553	-0.108	-0.042	0.054	0.067	0.383	0.403932	0.0998265	0.108893	0.00533049	-0.005	-0.018	-0.020	0.092	0.473339	0.40345	0.298372	No	Yes	No	No
M1516	-0.147	0.033	-0.023	0.043	0.602	0.408065	0.243711	0.315405	2.94574e-06	-0.039	0.041	-0.001	0.047	0.444386	0.277601	0.364345	No	Yes	No	No
M31928	-0.088	-0.001	0.085	0.149	-0.140	0.416343	0.069005	0.114988	0.351034	-0.020	-0.001	0.024	0.040	0.54634	0.385478	0.376773	No	Yes	No	No
M52340	0.162	0.070	-0.186	-0.097	-0.207	0.418783	0.00133841	0.0487039	0.00587578	0.141	-0.135	-0.106	-0.033	0.160719	0.116259	0.27722	No	Yes	No	No
M48782	-0.139	-0.041	0.062	0.174	0.327	0.428004	0.0496779	0.0348462	0.0232857	-0.030	0.058	0.035	-0.080	0.233826	0.129757	0.340143	No	Yes	No	No
M566	-0.032	0.025	-0.112	0.161	0.215	0.431221	0.326967	0.0096151	0.0680744	0.056	-0.070	0.006	-0.049	0.326744	0.282146	0.327227	No	Yes	No	No
M48733	0.071	-0.032	-0.133	-0.010	0.308	0.438988	0.0456855	0.354328	0.112645	-0.028	0.094	-0.092	0.021	0.535197	0.252854	0.42006	No	Yes	No	No
M43586	0.146	0.048	-0.146	-0.181	-0.053	0.444462	0.0106942	0.0328252	0.164588	0.044	-0.022	-0.034	-0.058	0.42677	0.281726	0.295813	No	Yes	No	No
M15705	-0.099	-0.030	-0.088	0.281	0.484	0.448306	0.281626	0.00492077	0.00118893	0.002	-0.111	0.132	0.052	0.36253	0.228049	0.282969	No	Yes	No	No
M1493	-0.085	0.005	-0.007	0.089	0.277	0.449444	0.182247	0.219714	0.0300184	0.013	-0.120	0.019	0.208	0.344532	0.4169	0.161212	No	Yes	No	No
M33939	-0.116	0.001	-0.023	0.297	0.165	0.457023	0.201788	0.0135776	0.110908	0.017	-0.037	0.044	-0.042	0.525439	0.274249	0.443539	No	Yes	No	No
M35665	0.089	-0.003	-0.128	-0.011	0.086	0.474462	0.0366478	0.316532	0.360633	0.036	-0.067	0.066	-0.076	0.432027	0.364319	0.323642	No	Yes	No	No
M12129	-0.094	-0.039	-0.047	0.251	0.390	0.505038	0.25511	0.0277255	0.00585607	-0.082	-0.008	0.112	0.149	0.567493	0.153448	0.104845	No	Yes	No	No
M42374	-0.097	-0.031	0.104	0.022	0.167	0.516004	0.0257721	0.147889	0.057689	-0.068	0.081	0.055	-0.027	0.235502	0.24647	0.277989	No	Yes	No	No
M62503	-0.060	-0.123	0.148	0.160	-0.037	0.517046	0.0313028	0.0707471	0.374122	-0.043	0.044	0.052	-0.029	0.313275	0.236518	0.445856	No	Yes	No	No
M2761	-0.091	-0.012	0.018	-0.041	0.495	0.533213	0.159405	0.294121	0.000807448	-0.048	0.025	0.151	-0.115	0.455091	0.120103	0.332816	No	Yes	No	No
M2132	0.081	0.037	-0.007	-0.171	-0.238	0.541346	0.19995	0.0594208	0.0343815	0.049	0.027	-0.031	-0.196	0.546383	0.244914	0.111994	No	Yes	No	No
M43591	-0.006	0.121	-0.036	0.014	-0.350	0.557935	0.211949	0.287281	0.0363275	-0.027	0.012	0.039	0.010	0.474205	0.364767	0.377835	No	Yes	No	No
M43802	0.073	-0.004	-0.018	0.037	-0.334	0.578237	0.170383	0.475522	0.0227564	-0.036	0.050	0.130	-0.184	0.417225	0.178197	0.26627	No	Yes	No	No
M38116	0.061	-0.016	0.040	-0.237	0.001	0.578237	0.267981	0.0531882	0.364601	0.008	0.105	0.016	-0.302	0.401916	0.28811	0.114218	No	Yes	No	No
M62853	-0.083	-0.011	-0.009	0.147	0.240	0.582485	0.154014	0.0996829	0.0649086	0.040	-0.124	-0.029	0.193	0.315983	0.350766	0.125451	No	Yes	No	No
M43258	-0.102	-0.076	0.133	0.181	0.003	0.591473	0.0227259	0.0624772	0.277019	-0.041	-0.001	0.021	0.120	0.514802	0.302985	0.18649	No	Yes	No	No
M1494	0.090	0.015	-0.080	-0.190	0.121	0.59635	0.0958559	0.030393	0.383966	0.021	0.025	-0.046	-0.063	0.568046	0.33944	0.440743	No	Yes	No	No
M1284	-0.041	0.001	0.097	-0.011	-0.158	0.602592	0.0797795	0.521044	0.196821	0.050	-0.001	0.012	-0.196	0.546127	0.406632	0.112072	No	Yes	No	No
M33946	0.047	0.063	0.019	-0.129	-0.347	0.629055	0.301632	0.338182	0.0239391	-0.013	0.073	0.052	-0.207	0.35995	0.248727	0.224655	No	Yes	No	No
M40730	0.020	-0.074	-0.165	0.221	0.479	0.648596	0.13642	0.0493035	0.00638635	0.012	-0.143	0.054	0.212	0.358217	0.221878	0.111571	No	Yes	No	No
M5086	-0.171	-0.099	0.048	0.332	0.514	0.655258	0.0406527	0.00098246	0.000280175	-0.043	-0.044	0.117	0.082	0.420588	0.114908	0.350177	No	Yes	No	No
M32397	-0.076	-0.053	0.047	0.104	0.232	0.655258	0.135811	0.191209	0.0252201	-0.046	0.020	0.084	-0.010	0.456036	0.1952	0.437814	No	Yes	No	No
M57547	0.006	0.068	-0.118	0.158	-0.119	0.655258	0.069005	0.244881	0.14232	0.049	-0.074	0.013	-0.024	0.562612	0.36297	0.369312	No	Yes	No	No
M43256	0.009	0.049	0.051	-0.011	-0.422	0.663928	0.302311	0.429145	0.00907893	0.040	-0.039	-0.147	0.171	0.488921	0.125978	0.224702	No	Yes	No	No
M43582	0.001	-0.073	0.009	0.057	0.170	0.669056	0.281626	0.291255	0.092754	-0.017	-0.033	0.017	0.115	0.565692	0.162912	0.189347	No	Yes	No	No
M1638	0.044	-0.031	0.029	0.040	-0.265	0.67014	0.331947	0.490743	0.0553779	-0.003	0.037	0.052	-0.156	0.548399	0.364319	0.239646	No	Yes	No	No
M46225	0.029	0.049	-0.157	0.157	0.004	0.67623	0.0831392	0.201024	0.393485	0.106	-0.079	0.034	-0.251	0.22563	0.312813	0.11623	No	Yes	No	No
M22130	0.012	-0.008	-0.156	0.174	0.284	0.67623	0.058358	0.209723	0.129925	-0.036	-0.041	0.089	0.092	0.503418	0.18972	0.172294	No	Yes	No	No
M18349	0.016	0.076	-0.144	0.141	-0.069	0.678711	0.0897488	0.338631	0.196821	0.068	-0.145	0.056	0.007	0.215992	0.249729	0.428255	No	Yes	No	No
M63151	0.073	0.105	-0.065	-0.164	-0.266	0.704416	0.125575	0.278835	0.0711741	0.095	-0.072	0.060	-0.269	0.389782	0.363142	0.158653	No	Yes	No	No
M43549	0.091	0.110	-0.148	-0.159	-0.067	0.707741	0.0126601	0.0683214	0.168643	0.046	0.017	-0.092	-0.068	0.584837	0.256696	0.271572	No	Yes	No	No
M4970	-0.034	-0.049	0.041	-0.022	0.248	0.710203	0.183969	0.51239	0.0827665	0.057	-0.027	0.013	-0.167	0.565692	0.402937	0.146625	No	Yes	No	No
M57461	-0.113	-0.038	0.023	0.286	0.152	0.713847	0.218501	0.0412015	0.106881	-0.011	-0.072	0.096	0.062	0.432027	0.22678	0.398942	No	Yes	No	No
M43231	-0.076	-0.085	0.125	0.095	0.085	0.715032	0.0456855	0.204185	0.290065	-0.013	-0.132	0.068	0.257	0.315992	0.380536	0.128965	No	Yes	No	No
M1589	0.081	-0.003	-0.052	0.045	-0.253	0.715064	0.182247	0.436545	0.0833852	0.080	0.004	-0.081	-0.177	0.580524	0.383894	0.142298	No	Yes	No	No
M541	-0.051	-0.032	-0.082	0.246	0.292	0.726581	0.213497	0.0412015	0.0628975	0.047	-0.170	0.010	0.215	0.190562	0.397045	0.239646	No	Yes	No	No
M48408	-0.040	-0.007	-0.078	0.145	0.286	0.726581	0.0991349	0.133379	0.0808529	-0.015	-0.026	0.141	-0.098	0.577104	0.275371	0.332243	No	Yes	No	No
M1414	-0.101	0.019	0.066	0.006	0.156	0.312596	0.0998265	0.48444	0.0937492	-0.019	-0.059	0.101	0.054	0.45632	0.202229	0.367432	No	Yes	No	No
M27719	0.087	0.003	-0.090	0.080	-0.220	0.403932	0.0511956	0.400526	0.0417947	0.029	0.030	-0.077	-0.058	0.556171	0.258011	0.34832	No	Yes	No	No
M15586	0.021	-0.094	0.055	-0.142	0.305	0.528314	0.336555	0.24528	0.0902649	-0.052	0.003	0.039	0.123	0.573447	0.31283	0.159558	No	Yes	No	No
M48149	0.007	-0.001	-0.106	0.126	0.168	0.645881	0.165908	0.0540065	0.120238	-0.009	0.073	0.043	-0.205	0.42677	0.252872	0.2528	No	Yes	No	No
M36713	-0.120	-0.010	0.020	0.223	0.185	0.676605	0.15314	0.0282947	0.0417947	0.057	-0.044	-0.015	-0.084	0.37415	0.290685	0.333401	No	Yes	No	No
M1806	-0.106	0.201	-0.046	0.071	-0.251	0.0658115	0.256974	0.0954159	0.265162	0.022	-0.126	0.193	-0.079	0.419695	0.139691	0.296162	No	Yes	No	No
M1899	-0.234	-0.020	0.078	0.277	0.474	0.0814577	0.000234727	0.000139058	9.09585e-06	-0.026	-0.022	0.090	0.008	0.568046	0.175937	0.328941	No	Yes	No	No
M47886	0.118	-0.128	0.073	-0.109	-0.152	0.0916438	0.283052	0.0633685	0.0373356	-0.034	0.059	0.097	-0.163	0.316729	0.196883	0.21303	No	Yes	No	No
M31555	-0.061	0.111	0.055	-0.062	-0.267	0.418871	0.283052	0.325493	0.0638238	-0.058	0.096	0.074	-0.127	0.417158	0.132782	0.173515	No	Yes	No	No
M41754	-0.068	0.026	0.028	0.186	-0.185	0.517046	0.182247	0.0821108	0.296138	-0.021	0.021	-0.010	0.044	0.532743	0.372792	0.347377	No	Yes	No	No
M40173	-0.114	-0.038	0.052	-0.011	0.530	0.52087	0.12752	0.429582	0.000831888	-0.097	0.067	0.029	0.153	0.251949	0.324262	0.112183	No	Yes	No	No
M1561	-0.041	0.023	0.083	-0.196	0.106	0.563356	0.0897488	0.420984	0.0767399	-0.062	0.109	0.025	-0.067	0.248249	0.288686	0.363352	No	Yes	No	No
M2137	-0.005	-0.031	0.128	-0.175	-0.048	0.629055	0.0997881	0.148488	0.140448	-0.024	0.074	0.050	-0.164	0.299465	0.291662	0.281566	No	Yes	No	No
M32586	-0.011	-0.038	0.173	-0.259	-0.029	0.645881	0.0758441	0.135454	0.22237	-0.068	0.040	0.159	-0.088	0.282607	0.108005	0.416299	No	Yes	No	No
M62287	-0.003	0.062	0.015	-0.112	-0.112	0.676605	0.0862368	0.209557	0.191516	0.003	0.042	-0.196	0.187	0.571635	0.110293	0.225589	No	Yes	No	No
M37058	-0.086	-0.041	-0.010	0.243	0.224	0.482006	0.104127	0.0162439	0.0113638	-0.013	-0.036	-0.001	0.135	0.389782	0.342957	0.153918	No	Yes	No	No
M37482	-0.116	0.152	-0.019	0.084	-0.123	0.0986124	0.203159	0.18385	0.314528	-0.037	0.000	0.130	-0.066	0.516618	0.153448	0.398942	No	Yes	No	No
M54956	-0.213	0.001	0.034	0.300	0.417	0.125069	0.0106263	0.000303087	4.91605e-05	-0.106	0.044	0.100	0.130	0.322284	0.13045	0.142411	No	Yes	No	No
M57434	-0.132	0.112	-0.047	0.183	0.065	0.136593	0.23464	0.0345544	0.134274	-0.027	0.040	-0.008	0.017	0.417158	0.304637	0.355916	No	Yes	No	No
M61846	-0.143	0.074	-0.027	0.306	-0.001	0.149219	0.133389	0.00358563	0.181644	-0.024	0.002	0.103	-0.073	0.49106	0.381506	0.416737	No	Yes	No	No
M38395	0.262	0.024	-0.167	-0.259	-0.312	0.182453	9.61202e-05	0.000272219	0.000813174	0.004	-0.062	0.063	0.035	0.360572	0.391894	0.44907	No	Yes	No	No
M54949	-0.157	0.014	0.002	0.285	0.234	0.210984	0.0684693	0.000635123	0.0115424	-0.065	0.115	-0.061	0.060	0.223423	0.362924	0.2448	No	Yes	No	No
M42489	0.097	-0.039	-0.150	0.114	0.075	0.221093	0.00219722	0.437307	0.285106	-0.080	0.048	0.017	0.152	0.417225	0.335529	0.152326	No	Yes	No	No
M32619	-0.034	0.147	-0.044	0.011	-0.283	0.258853	0.327926	0.464558	0.0433624	-0.024	-0.062	0.161	-0.010	0.406411	0.162912	0.428114	No	Yes	No	No
M35305	0.147	-0.008	-0.040	-0.229	-0.157	0.294403	0.0561832	0.0175424	0.0292962	-0.036	0.116	-0.119	0.040	0.216123	0.300782	0.301366	No	Yes	No	No
M52687	0.083	-0.074	-0.157	0.058	0.409	0.304609	0.0108524	0.464015	0.0748052	-0.013	-0.013	-0.074	0.194	0.563544	0.268862	0.11177	No	Yes	No	No
M52434	0.148	-0.018	0.014	-0.316	-0.185	0.30506	0.0849359	0.00216048	0.0359604	0.004	0.182	-0.187	-0.160	0.251061	0.158031	0.165244	No	Yes	No	No
M39837	0.040	-0.080	0.058	-0.134	0.131	0.30506	0.283052	0.0535745	0.263437	-0.058	-0.084	0.124	0.220	0.432027	0.14309	0.151883	No	Yes	No	No
M12035	0.039	0.142	-0.028	-0.212	-0.317	0.30506	0.31304	0.179967	0.00881844	-0.067	0.068	0.034	0.031	0.369937	0.233929	0.309759	No	Yes	No	No
M57365	0.215	0.054	-0.103	-0.305	-0.377	0.313004	0.0043852	0.00184173	0.0011219	0.026	0.140	-0.137	-0.215	0.383805	0.104371	0.100766	No	Yes	No	No
M42446	0.100	-0.055	0.050	-0.224	-0.084	0.314541	0.233926	0.0142494	0.160993	-0.014	0.021	-0.073	0.110	0.380836	0.385478	0.215063	No	Yes	No	No
M35628	0.118	0.005	-0.102	-0.127	0.002	0.323827	0.0253145	0.0407839	0.278469	-0.030	-0.041	0.061	0.114	0.484825	0.32149	0.267045	No	Yes	No	No
M33973	-0.104	0.036	0.085	0.000	0.033	0.326466	0.0465438	0.32122	0.204481	-0.034	0.046	0.077	-0.102	0.46757	0.360773	0.333296	No	Yes	No	No
M39831	0.073	-0.043	0.026	-0.253	0.138	0.326466	0.139039	0.0237985	0.305474	-0.040	-0.082	0.119	0.159	0.487053	0.231933	0.229455	No	Yes	No	No
M57516	0.089	-0.069	-0.129	0.071	0.233	0.335192	0.0202171	0.500976	0.232595	0.000	-0.108	0.060	0.165	0.517231	0.317986	0.193268	No	Yes	No	No
M19324	0.087	-0.010	0.047	-0.167	-0.291	0.346917	0.22799	0.0350987	0.0245063	-0.029	0.155	-0.140	-0.046	0.237207	0.248727	0.451056	No	Yes	No	No
M52477	0.126	0.000	0.025	-0.260	-0.281	0.349339	0.195716	0.0048206	0.0370068	0.008	-0.060	0.040	0.051	0.474363	0.408729	0.386309	No	Yes	No	No
M37198	-0.063	0.003	0.110	-0.108	0.050	0.364804	0.0476354	0.405884	0.176283	-0.111	0.197	0.101	-0.215	0.114816	0.187624	0.30706	No	Yes	No	No
M62066	0.078	-0.029	-0.067	-0.143	0.234	0.370438	0.0813954	0.0633685	0.195986	0.034	0.019	-0.080	-0.046	0.50455	0.249289	0.359396	No	Yes	No	No
M19258	0.148	0.005	-0.080	-0.203	-0.103	0.385597	0.0385489	0.0132112	0.0798842	-0.066	0.030	0.016	0.148	0.378343	0.275046	0.165244	No	Yes	No	No
M57518	-0.135	0.002	0.060	0.235	0.035	0.406876	0.046657	0.0153829	0.159564	0.019	-0.094	0.132	-0.050	0.411007	0.358534	0.403827	No	Yes	No	No
M52614	0.142	0.069	-0.034	-0.318	-0.325	0.416343	0.0321042	0.000445684	0.0223039	0.053	-0.044	-0.096	0.057	0.439003	0.186698	0.433787	No	Yes	No	No
M35160	-0.124	-0.002	0.097	0.067	0.133	0.428004	0.0406605	0.100577	0.104191	-0.107	0.084	0.091	0.053	0.248937	0.110293	0.217779	No	Yes	No	No
M1600	0.102	0.009	0.009	-0.143	-0.332	0.431221	0.13642	0.0423983	0.00395903	0.045	0.007	0.003	-0.185	0.452073	0.334131	0.123987	No	Yes	No	No
M47155	-0.043	0.041	-0.009	-0.058	0.170	0.431221	0.259543	0.521044	0.0766708	0.042	0.015	-0.128	0.006	0.500034	0.117825	0.350033	No	Yes	No	No
M37752	0.124	0.059	-0.083	-0.235	-0.141	0.431875	0.0507338	0.00360611	0.0697919	0.043	-0.013	-0.065	-0.027	0.588455	0.340918	0.413312	No	Yes	No	No
M62527	-0.053	0.038	-0.020	-0.092	0.334	0.438651	0.163209	0.520277	0.0111982	0.003	0.062	-0.010	-0.140	0.510526	0.367633	0.267045	No	Yes	No	No
M37196	0.031	0.076	0.009	-0.174	-0.213	0.453667	0.31845	0.19267	0.0796869	-0.042	0.082	0.083	-0.167	0.493183	0.315315	0.251083	No	Yes	No	No
M54968	-0.104	-0.033	-0.036	0.291	0.306	0.453894	0.0888153	0.00260077	0.00198184	0.020	-0.022	-0.089	0.114	0.455091	0.311816	0.295813	No	Yes	No	No
M43761	-0.032	-0.138	0.073	0.074	0.319	0.459029	0.156793	0.420984	0.0230875	-0.050	-0.055	0.034	0.260	0.577104	0.273655	0.119961	No	Yes	No	No
M15506	-0.072	-0.007	0.015	0.040	0.261	0.463399	0.163209	0.29781	0.0271832	-0.039	-0.005	0.073	0.042	0.517231	0.229862	0.423386	No	Yes	No	No
M52234	0.125	0.035	-0.085	-0.172	-0.148	0.476406	0.0372219	0.0436535	0.010575	0.072	0.057	-0.144	-0.178	0.586027	0.110434	0.133293	No	Yes	No	No
M34396	0.121	0.011	-0.052	-0.118	-0.243	0.496253	0.0991349	0.0801154	0.0256442	0.002	0.075	-0.016	-0.161	0.37415	0.321751	0.284042	No	Yes	No	No
M31889	-0.127	-0.046	0.075	0.166	0.252	0.496253	0.0684693	0.293635	0.0210287	-0.019	-0.112	0.130	0.137	0.379297	0.205532	0.250184	No	Yes	No	No
M42459	0.101	0.005	0.116	-0.223	-0.595	0.517046	0.280167	0.0341999	4.91605e-05	0.048	0.086	-0.139	-0.168	0.495889	0.145501	0.114566	No	Yes	No	No
M62059	0.058	0.008	-0.050	0.043	-0.195	0.528314	0.132909	0.462882	0.0627068	-0.035	0.047	0.015	-0.006	0.391536	0.366599	0.428255	No	Yes	No	No
M33230	0.015	0.095	0.037	-0.204	-0.272	0.532594	0.256974	0.0535745	0.0490397	-0.019	-0.042	0.054	0.088	0.527325	0.389154	0.373313	No	Yes	No	No
M1642	0.123	0.051	-0.006	-0.380	-0.162	0.535027	0.211274	0.000521645	0.0201113	-0.072	0.149	-0.027	-0.048	0.114584	0.117825	0.438283	No	Yes	No	No
M62784	-0.072	0.000	-0.044	0.129	0.309	0.555576	0.132909	0.108283	0.0223094								No	Yes	No	No
M63	0.142	0.061	-0.046	-0.243	-0.370	0.555576	0.0344946	0.0237523	0.00135809	-0.012	0.152	-0.208	0.002	0.22563	0.159937	0.433787	No	Yes	No	No
M32620	-0.097	-0.020	0.065	-0.095	0.463	0.557935	0.0739724	0.51239	0.000594589	-0.051	0.129	-0.014	-0.096	0.176247	0.235238	0.451094	No	Yes	No	No
M52690	0.117	0.037	-0.117	-0.114	-0.085	0.568908	0.0344946	0.115853	0.106274	0.094	-0.112	0.035	-0.132	0.243781	0.341603	0.135461	No	Yes	No	No
M53189	0.080	-0.012	-0.145	-0.047	0.296	0.56992	0.0110525	0.293635	0.118323	-0.047	0.043	0.054	-0.013	0.276171	0.276801	0.27722	No	Yes	No	No
M12067	0.047	0.103	-0.009	-0.255	-0.198	0.578237	0.335639	0.104439	0.0825729	-0.061	0.096	0.026	-0.043	0.283682	0.238419	0.40192	No	Yes	No	No
M62923	0.074	0.056	-0.052	-0.237	0.001	0.579049	0.0991349	0.0409627	0.263001	-0.050	-0.025	0.189	-0.045	0.556171	0.115895	0.405063	No	Yes	No	No
M42603	-0.057	-0.030	0.126	-0.056	0.008	0.584784	0.0377328	0.437307	0.325559	0.020	0.028	-0.086	-0.008	0.432027	0.240478	0.242303	No	Yes	No	No
M52710	0.065	0.035	0.098	-0.264	-0.407	0.591473	0.312933	0.00665681	0.00187837	0.009	-0.096	0.111	0.028	0.530365	0.354609	0.393567	No	Yes	No	No
M37185	-0.033	-0.004	-0.077	0.201	0.145	0.59635	0.330596	0.0640121	0.150021	0.002	-0.109	0.095	0.105	0.37415	0.235939	0.316987	No	Yes	No	No
M52475	0.058	0.024	0.097	-0.259	-0.329	0.608368	0.319399	0.0362457	0.0120549	0.052	-0.047	-0.118	0.102	0.424142	0.166157	0.423386	No	Yes	No	No
M37183	-0.058	-0.006	0.110	-0.095	0.041	0.622676	0.0896945	0.403954	0.278125	-0.035	0.022	0.130	-0.121	0.503157	0.167402	0.316863	No	Yes	No	No
M41220	0.126	0.114	-0.037	-0.349	-0.369	0.634986	0.0290095	0.000450849	0.00182701	0.059	-0.049	-0.019	-0.069	0.334261	0.184836	0.359957	No	Yes	No	No
M33228	0.071	0.056	0.085	-0.271	-0.456	0.645881	0.317257	0.0184009	0.000912839	0.060	0.023	-0.121	-0.088	0.389254	0.104228	0.173029	No	Yes	No	No
M62890	-0.060	-0.093	0.089	0.034	0.276	0.645881	0.10735	0.4279	0.0588737	-0.061	0.041	0.125	-0.063	0.45632	0.16055	0.405063	No	Yes	No	No
M17945	-0.063	-0.063	0.108	0.105	-0.024	0.662504	0.0682346	0.275498	0.368663	-0.068	0.148	-0.054	-0.019	0.193087	0.381506	0.42331	No	Yes	No	No
M40062	-0.010	-0.042	-0.037	0.042	0.296	0.66862	0.328741	0.305412	0.0878626	0.067	-0.094	-0.031	0.023	0.546251	0.3593	0.408587	No	Yes	No	No
M1645	0.050	0.043	0.069	-0.326	-0.155	0.66862	0.359445	0.0131148	0.114277	-0.047	0.115	-0.040	-0.039	0.287654	0.384807	0.422876	No	Yes	No	No
M57658	0.009	-0.049	0.144	-0.058	-0.301	0.67014	0.0588211	0.483068	0.0777417	-0.036	0.204	-0.159	-0.107	0.131973	0.167402	0.398082	No	Yes	No	No
M34409	0.111	0.091	-0.124	-0.029	-0.393	0.670579	0.0385489	0.341841	0.00352989	0.017	0.047	-0.034	-0.121	0.577104	0.320747	0.282396	No	Yes	No	No
M57511	-0.073	-0.003	0.063	0.086	-0.014	0.670579	0.0548651	0.143586	0.201259	-0.018	-0.056	0.135	-0.009	0.509131	0.236518	0.298372	No	Yes	No	No
M62735	-0.065	0.003	0.029	-0.040	0.262	0.670579	0.218501	0.520277	0.0536665	-0.060	0.104	0.020	-0.058	0.246282	0.271255	0.438032	No	Yes	No	No
M61702	0.079	0.051	-0.094	-0.085	-0.094	0.67623	0.0682346	0.203454	0.0794916	-0.090	0.138	-0.022	0.036	0.110886	0.278665	0.173515	No	Yes	No	No
M40406	-0.005	-0.057	-0.001	0.001	0.260	0.67623	0.335639	0.48444	0.0886644	-0.014	0.024	-0.094	0.137	0.398333	0.298846	0.259083	No	Yes	No	No
M33983	0.003	0.024	0.017	-0.165	0.092	0.676605	0.344516	0.0469267	0.352299	0.056	0.010	-0.084	-0.100	0.565692	0.248822	0.368817	No	Yes	No	No
M542	-0.082	-0.035	0.129	-0.039	0.114	0.683847	0.0684693	0.464015	0.118293	-0.117	0.183	0.059	-0.093	0.124444	0.114908	0.364817	No	Yes	No	No
M57416	0.041	0.067	0.005	-0.076	-0.369	0.687532	0.307222	0.135454	0.00511718	0.057	-0.024	-0.095	-0.008	0.360572	0.178871	0.433787	No	Yes	No	No
M53180	0.055	0.056	0.021	-0.252	-0.162	0.696792	0.304186	0.0789045	0.0800811	-0.023	-0.054	0.065	0.112	0.577104	0.366395	0.224655	No	Yes	No	No
M33968	-0.008	-0.003	0.162	-0.323	-0.042	0.699277	0.0290163	0.0476929	0.32858	-0.087	0.097	0.050	0.012	0.256567	0.114627	0.276919	No	Yes	No	No
M61769	-0.010	-0.028	0.111	-0.112	-0.079	0.704416	0.0969611	0.304953	0.26519	-0.047	0.039	0.064	-0.017	0.521808	0.143262	0.403827	No	Yes	No	No
M57478	0.083	0.098	-0.128	-0.132	-0.101	0.704416	0.0344946	0.167508	0.185098	0.077	0.023	-0.081	-0.211	0.509591	0.120103	0.141977	No	Yes	No	No
M34445	0.008	-0.039	0.024	-0.097	0.188	0.704416	0.305372	0.339773	0.0880836	-0.106	0.025	0.120	0.144	0.353495	0.114908	0.101014	No	Yes	No	No
M57517	-0.026	-0.046	-0.042	0.087	0.333	0.708019	0.291401	0.235621	0.0627068	-0.037	-0.053	0.082	0.135	0.48021	0.163964	0.193268	No	Yes	No	No
M22001	-0.086	-0.089	0.093	0.085	0.290	0.715064	0.0580745	0.237424	0.0281764	-0.101	0.139	0.040	-0.022	0.106492	0.108005	0.309283	No	Yes	No	No
M31943	-0.065	-0.053	0.120	-0.005	0.085	0.715064	0.0717284	0.332944	0.143818	-0.068	0.154	0.067	-0.216	0.143429	0.179581	0.259891	No	Yes	No	No
M61866	-0.041	-0.075	0.017	0.187	0.137	0.717379	0.216138	0.0514785	0.119716	0.067	-0.005	0.003	-0.240	0.46757	0.368426	0.125451	No	Yes	No	No
M57330	0.101	0.084	-0.024	-0.247	-0.341	0.720744	0.0717284	0.029818	0.00573972	-0.045	0.120	-0.140	0.094	0.246282	0.260946	0.227995	No	Yes	No	No
M36850	-0.029	-0.007	0.064	-0.176	0.214	0.724071	0.171015	0.0984647	0.0680533	-0.038	0.131	0.041	-0.234	0.239016	0.250607	0.161212	No	Yes	No	No
M37207	-0.011	0.062	-0.025	0.171	-0.387	0.726581	0.329996	0.226419	0.0292962	-0.005	-0.084	0.182	-0.062	0.37415	0.250607	0.388088	No	Yes	No	No
M57655	0.178	-0.010	-0.164	-0.094	-0.044	0.16951	0.000703881	0.0398803	0.164588	-0.008	0.039	0.014	-0.085	0.574265	0.383757	0.356026	No	Yes	No	No
M1418	0.097	-0.113	-0.063	0.073	0.116	0.192135	0.0897488	0.336118	0.380047	-0.053	0.005	0.115	0.005	0.505491	0.22268	0.368373	No	Yes	No	No
M606	0.075	0.116	-0.036	-0.136	-0.480	0.5114	0.13642	0.119861	0.00308618	0.087	-0.094	0.048	-0.168	0.269422	0.408111	0.11623	No	Yes	No	No
M1505	-0.051	-0.109	-0.038	0.212	0.498	0.520726	0.319399	0.0825375	0.0647414	-0.120	0.151	0.131	-0.119	0.124444	0.103325	0.184165	No	Yes	No	No
M1107	-0.079	0.014	0.055	0.069	0.003	0.565134	0.0916615	0.20913	0.300235	0.010	-0.006	0.036	-0.077	0.401916	0.398638	0.296316	No	Yes	No	No
M35136	0.142	0.077	-0.077	-0.230	-0.336	0.578237	0.0290095	0.00609994	0.00416964	0.009	0.090	-0.016	-0.221	0.48021	0.251654	0.144615	No	Yes	No	No
M61833	-0.089	-0.030	0.032	0.225	0.068	0.622676	0.155293	0.0242697	0.14943	-0.017	0.054	0.065	-0.166	0.455091	0.245173	0.292062	No	Yes	No	No
M62924	-0.058	-0.001	0.022	0.017	0.176	0.623345	0.182247	0.28155	0.0819685	-0.068	0.160	0.058	-0.217	0.13293	0.118893	0.367016	No	Yes	No	No
M33442	-0.083	-0.045	0.018	0.191	0.208	0.67623	0.165908	0.0469267	0.0633688	-0.042	0.080	0.066	-0.137	0.283682	0.13155	0.371097	No	Yes	No	No
M605	0.042	0.043	-0.048	0.028	-0.243	0.67623	0.0782365	0.457359	0.0859907	0.053	-0.036	-0.081	0.015	0.401916	0.157058	0.319314	No	Yes	No	No
M1594	0.014	-0.034	-0.026	-0.066	0.284	0.704416	0.356525	0.338631	0.0130409	0.050	-0.028	-0.022	-0.085	0.420008	0.275046	0.227995	No	Yes	No	No
M63264	0.096	-0.023	-0.060	-0.037	-0.083	0.370438	0.075763	0.135454	0.123919	0.041	0.008	-0.117	0.009	0.48021	0.150159	0.375647	No	Yes	No	No
M61887	0.044	0.022	-0.198	0.236	0.068	0.693887	0.0191914	0.144221	0.33539	0.026	0.029	-0.149	0.065	0.524056	0.128715	0.434619	No	Yes	No	No
M61879	-0.003	0.090	-0.081	0.116	-0.233	0.696792	0.200121	0.405181	0.0555327	0.003	-0.079	-0.003	0.181	0.389254	0.340695	0.30706	No	Yes	No	No
M33364	-0.110	-0.008	0.089	0.119	0.034	0.418871	0.0239596	0.150739	0.288278	0.031	-0.033	0.133	-0.240	0.568046	0.202447	0.142715	No	Yes	No	No
M55015	-0.093	-0.030	0.047	0.131	0.179	0.436134	0.0459591	0.0733239	0.0372309	-0.056	0.000	0.171	-0.056	0.441315	0.104085	0.440743	No	Yes	No	No
M55017	-0.041	-0.024	-0.094	0.186	0.358	0.707741	0.211274	0.0825375	0.0256442	0.008	-0.151	0.092	0.188	0.282607	0.274249	0.290478	No	Yes	No	No
M44872	-0.033	-0.058	0.012	0.030	0.301	0.715032	0.305843	0.400685	0.033398	-0.026	-0.013	0.107	-0.037	0.485764	0.240679	0.427982	No	Yes	No	No
M44620	0.243	-0.030	-0.180	-0.181	-0.077	0.0916438	9.61202e-05	0.00338793	0.0361062	0.087	-0.117	0.019	-0.072	0.218231	0.35089	0.325586	No	Yes	No	No
M48441	0.139	-0.109	0.066	-0.224	-0.119	0.115025	0.265987	0.0683214	0.0609187	0.097	-0.092	-0.066	-0.038	0.183293	0.172568	0.304858	No	Yes	No	No
M53254	0.222	-0.043	-0.205	0.096	-0.280	0.115957	0.000100115	0.237096	0.00228335	0.105	-0.151	-0.067	0.073	0.122404	0.102382	0.455692	No	Yes	No	No
M34390	0.197	0.010	-0.218	0.031	-0.217	0.14844	3.64381e-05	0.0822991	0.011153	0.155	-0.138	-0.047	-0.168	0.119074	0.121282	0.106695	No	Yes	No	No
M36099	0.167	-0.058	-0.108	-0.057	-0.070	0.210984	0.0107956	0.0796486	0.114846	0.041	-0.049	0.006	-0.043	0.44774	0.273655	0.364947	No	Yes	No	No
M39625	-0.181	-0.009	0.070	0.346	0.082	0.223145	0.0179931	1.50867e-05	0.0249052	-0.032	0.009	0.156	-0.145	0.411272	0.117825	0.278524	No	Yes	No	No
M62278	0.108	-0.077	-0.021	0.049	-0.212	0.247719	0.130868	0.418268	0.0373538	-0.023	0.141	-0.165	0.003	0.315983	0.187849	0.415563	No	Yes	No	No
M62295	-0.158	0.048	0.032	0.143	0.216	0.280559	0.117238	0.10455	0.0627068	-0.061	0.005	0.062	0.114	0.362693	0.13226	0.203697	No	Yes	No	No
M21151	0.088	-0.043	0.015	-0.131	-0.090	0.294752	0.13642	0.0832629	0.0786769	0.026	0.033	-0.180	0.105	0.561561	0.115348	0.369841	No	Yes	No	No
M38306	-0.104	0.036	-0.031	-0.093	0.632	0.298912	0.132909	0.521044	7.91687e-05	0.013	0.011	-0.114	0.101	0.346099	0.124421	0.211487	No	Yes	No	No
M43592	0.011	0.145	-0.090	-0.213	0.048	0.30506	0.261924	0.0700248	0.227129								No	Yes	No	No
M18392	0.081	-0.052	-0.061	0.115	-0.134	0.30506	0.0904343	0.464571	0.121675	0.053	-0.112	0.063	-0.025	0.353262	0.390048	0.355916	No	Yes	No	No
M36098	0.140	-0.040	-0.144	0.011	0.014	0.309082	0.00544682	0.171685	0.148841	-0.015	-0.110	0.123	0.127	0.439293	0.204168	0.282969	No	Yes	No	No
M38600	-0.081	0.018	-0.008	0.021	0.316	0.328078	0.167542	0.117647	0.00051003	-0.048	-0.060	0.077	0.198	0.311534	0.115895	0.277989	No	Yes	No	No
M41888	0.080	-0.049	0.054	-0.146	-0.154	0.335192	0.326967	0.108651	0.0491717	-0.030	0.097	0.084	-0.247	0.297629	0.256959	0.175753	No	Yes	No	No
M32445	0.142	0.014	-0.191	0.097	-0.180	0.346917	0.00149861	0.28998	0.0548119	0.086	-0.144	0.063	-0.068	0.15261	0.364355	0.344986	No	Yes	No	No
M63072	0.215	0.076	-0.125	-0.285	-0.412	0.349339	0.00105835	0.00025925	4.41413e-05	0.125	-0.123	0.015	-0.188	0.197271	0.148312	0.100766	No	Yes	No	No
M15778	0.066	0.020	0.006	-0.160	-0.165	0.36467	0.129169	0.0888219	0.0217954	0.027	-0.065	0.008	0.042	0.30571	0.250361	0.235836	No	Yes	No	No
M18037	-0.140	-0.013	0.044	0.316	0.047	0.369149	0.0183715	0.010731	0.0831361	-0.039	-0.094	0.095	0.221	0.53207	0.319327	0.238215	No	Yes	No	No
M21025	-0.127	0.051	0.038	-0.121	0.461	0.395442	0.126643	0.505201	6.95769e-05	0.011	0.098	-0.128	-0.078	0.49106	0.158031	0.249588	No	Yes	No	No
M43374	0.138	0.022	-0.027	-0.263	-0.232	0.403932	0.0499413	0.0132112	0.0370068	0.086	-0.046	-0.067	-0.106	0.425672	0.230954	0.150232	No	Yes	No	No
M46111	0.148	0.060	-0.185	0.003	-0.267	0.431361	0.0040841	0.191209	0.00671038	0.086	-0.161	0.031	0.020	0.230647	0.376012	0.315668	No	Yes	No	No
M31536	0.136	0.044	-0.162	-0.066	-0.117	0.444462	0.0202978	0.143437	0.041249	0.075	-0.215	0.085	0.104	0.14816	0.32149	0.240217	No	Yes	No	No
M62071	-0.041	0.010	0.115	-0.040	-0.218	0.460143	0.0974425	0.47014	0.155552	-0.032	0.075	-0.024	-0.025	0.385081	0.351391	0.451056	No	Yes	No	No
M22177	0.127	0.035	-0.076	-0.189	-0.163	0.503522	0.087843	0.0220015	0.0115033	-0.001	-0.069	0.056	0.081	0.419695	0.270137	0.428114	No	Yes	No	No
M48463	0.091	0.043	-0.077	-0.127	-0.114	0.510801	0.0624802	0.0955533	0.0818478	-0.023	0.087	-0.060	-0.031	0.380179	0.368538	0.359957	No	Yes	No	No
M34109	-0.138	-0.056	0.064	0.424	-0.041	0.516004	0.030711	0.000371395	0.231804	-0.098	-0.042	0.159	0.214	0.37415	0.260231	0.251565	No	Yes	No	No
M1515	0.008	-0.021	-0.040	0.120	0.002	0.517046	0.108	0.417808	0.0911315	-0.009	-0.016	0.007	0.060	0.267129	0.288419	0.272586	No	Yes	No	No
M48752	0.105	0.020	-0.105	0.002	-0.195	0.528314	0.0406527	0.286144	0.0519416	0.045	-0.102	0.032	0.026	0.31464	0.408781	0.449169	No	Yes	No	No
M48762	0.074	0.012	-0.089	0.148	-0.315	0.546184	0.0951178	0.405181	0.017552	0.058	-0.095	-0.006	0.021	0.226081	0.272563	0.4237	No	Yes	No	No
M48693	0.112	0.064	-0.172	0.085	-0.290	0.546831	0.00429618	0.345952	0.00710048	0.066	-0.179	0.074	0.070	0.136981	0.4169	0.433171	No	Yes	No	No
M34399	0.063	-0.026	-0.138	0.195	0.011	0.546831	0.0726986	0.358074	0.30581	0.071	-0.126	-0.022	0.074	0.219428	0.340918	0.336934	No	Yes	No	No
M38366	0.064	-0.016	-0.090	0.069	-0.014	0.557935	0.0663802	0.501904	0.227129	0.054	-0.066	0.065	-0.143	0.204507	0.373895	0.201169	No	Yes	No	No
M57783	0.022	-0.033	0.028	-0.209	0.261	0.565134	0.317668	0.0916719	0.0775045	-0.018	-0.015	0.042	0.036	0.559661	0.413606	0.4237	No	Yes	No	No
M36095	0.033	0.087	-0.004	-0.234	-0.122	0.565134	0.304186	0.0632995	0.153704	0.043	-0.022	-0.086	0.027	0.451829	0.270433	0.413399	No	Yes	No	No
M35635	0.090	0.029	-0.093	0.115	-0.389	0.578237	0.0803902	0.400685	0.00455306	0.067	-0.163	-0.056	0.224	0.135384	0.18972	0.26795	No	Yes	No	No
M40481	0.065	-0.006	-0.137	0.188	-0.079	0.578237	0.0406527	0.27663	0.181705	0.033	-0.003	-0.155	0.124	0.486996	0.133668	0.369943	No	Yes	No	No
M34401	0.071	0.135	-0.156	-0.038	-0.239	0.578237	0.0245403	0.312062	0.0441592	0.090	-0.130	0.078	-0.143	0.243781	0.364767	0.188632	No	Yes	No	No
M62061	-0.016	-0.064	-0.034	0.173	0.190	0.584784	0.16611	0.239194	0.0824248	0.044	-0.130	-0.101	0.299	0.243781	0.312813	0.29712	No	Yes	No	No
M48448	0.200	0.130	-0.207	-0.262	-0.287	0.591473	0.00061697	0.0033084	0.000242321	0.115	-0.179	0.038	-0.056	0.136981	0.157618	0.251565	No	Yes	No	No
M62857	0.055	0.031	-0.122	0.181	-0.223	0.591473	0.0438281	0.247959	0.0633688	0.005	-0.001	-0.116	0.163	0.514802	0.28811	0.219146	No	Yes	No	No
M39789	0.076	-0.024	-0.017	-0.153	0.046	0.594722	0.112875	0.0606026	0.270575	-0.011	0.036	0.009	-0.059	0.453579	0.382736	0.409151	No	Yes	No	No
M48674	0.020	-0.030	-0.083	0.252	-0.070	0.59635	0.167838	0.0632995	0.287186	0.016	-0.062	0.077	-0.032	0.530365	0.230954	0.455727	No	Yes	No	No
M48698	0.084	0.031	-0.021	-0.250	-0.049	0.608368	0.164826	0.018016	0.318004	0.103	-0.029	-0.157	-0.070	0.391206	0.101583	0.240673	No	Yes	No	No
M48569	0.016	-0.037	-0.084	0.046	0.323	0.608368	0.139445	0.48377	0.0862018	0.024	-0.048	-0.102	0.179	0.555896	0.122643	0.251565	No	Yes	No	No
M48763	0.056	0.049	-0.078	0.123	-0.376	0.64044	0.123512	0.483289	0.00764703	0.092	-0.125	0.009	-0.054	0.136981	0.249289	0.186901	No	Yes	No	No
M48429	0.043	0.064	-0.030	-0.032	-0.304	0.67623	0.212632	0.37514	0.0421438	0.051	-0.051	-0.029	-0.022	0.381894	0.263549	0.364947	No	Yes	No	No
M52355	-0.015	-0.046	-0.033	-0.004	0.396	0.67623	0.327326	0.521044	0.0292962								No	Yes	No	No
M38623	-0.020	-0.050	-0.003	-0.014	0.342	0.676602	0.328741	0.521044	0.028771								No	Yes	No	No
M43330	0.010	-0.044	-0.067	0.197	0.064	0.678327	0.0897488	0.470831	0.335349	-0.003	-0.025	0.134	-0.135	0.473869	0.311721	0.192195	No	Yes	No	No
M62530	0.019	0.055	-0.061	0.141	-0.313	0.679813	0.168076	0.279394	0.0250721	0.075	-0.171	-0.021	0.162	0.14385	0.275106	0.300332	No	Yes	No	No
M48419	0.071	0.029	0.006	-0.253	-0.072	0.679813	0.221273	0.0246362	0.285471	-0.005	0.013	0.052	-0.093	0.499355	0.159937	0.288241	No	Yes	No	No
M38314	0.007	0.022	0.077	-0.052	-0.333	0.680925	0.348476	0.282467	0.027989	-0.057	0.071	0.008	0.029	0.248249	0.354661	0.384941	No	Yes	No	No
M46165	0.104	0.098	-0.106	-0.165	-0.235	0.696792	0.0841399	0.0521976	0.0132543	0.038	-0.205	0.166	0.094	0.261949	0.184836	0.351947	No	Yes	No	No
M34365	-0.056	0.027	-0.013	0.165	-0.060	0.696792	0.261427	0.0920484	0.272436	0.064	-0.160	-0.037	0.202	0.334823	0.329849	0.323562	No	Yes	No	No
M39586	0.020	-0.010	-0.100	0.054	0.241	0.699646	0.0656095	0.462882	0.354056	0.009	-0.043	-0.004	0.076	0.499355	0.387996	0.353344	No	Yes	No	No
M37459	0.054	0.049	-0.001	-0.028	-0.419	0.715064	0.219738	0.405181	0.0356658	-0.029	0.088	-0.157	0.137	0.439015	0.243861	0.259083	No	Yes	No	No
M39600	0.059	0.065	-0.089	0.086	-0.355	0.717922	0.0693716	0.519759	0.00558784	0.100	-0.161	-0.080	0.139	0.124444	0.138117	0.345464	No	Yes	No	No
M63230	0.107	0.077	-0.184	-0.035	-0.076	0.722575	0.00947026	0.267776	0.0538842	0.019	-0.110	0.091	0.050	0.259081	0.25654	0.363884	No	Yes	No	No
M43400	-0.044	-0.013	-0.061	0.295	0.019	0.726581	0.327831	0.025511	0.345964	-0.031	-0.107	0.070	0.259	0.316729	0.361996	0.106695	No	Yes	No	No
M48434	-0.225	0.175	-0.024	0.215	0.121	0.00874363	0.0326807	0.00262371	0.015295	-0.116	-0.037	0.281	0.082	0.404148	0.0132155	0.159558	Yes	Yes	Yes	Yes
M32405	0.212	-0.068	-0.067	-0.103	-0.331	0.0220968	0.00712315	0.06043	0.000592652	0.159	0.019	-0.255	-0.238	0.447966	0.00828731	0.0390537	Yes	Yes	Yes	Yes
M40499	-0.341	-0.028	0.074	0.455	0.748	0.0329171	8.65739e-05	7.48639e-08	8.18423e-10	-0.157	-0.166	0.265	0.560	0.581468	0.00463782	7.11581e-05	Yes	Yes	Yes	Yes
M35159	0.300	0.038	-0.122	-0.335	-0.602	0.0329171	0.000106319	2.79507e-06	2.5356e-06	0.200	0.060	-0.324	-0.376	0.356698	0.000109293	0.000132825	Yes	Yes	Yes	Yes
M57	-0.297	0.012	-0.011	0.438	0.726	0.0394013	0.00951189	9.22083e-07	6.80309e-08	-0.171	-0.152	0.325	0.487	0.500034	0.000953019	0.00011644	Yes	Yes	Yes	Yes
M52281	-0.354	-0.069	0.216	0.316	0.668	0.0396719	7.51323e-07	4.51466e-06	9.29662e-09	-0.302	0.092	0.272	0.469	0.0176089	7.03736e-05	2.73125e-05	Yes	Yes	Yes	Yes
M4968	-0.356	-0.071	0.202	0.433	0.545	0.0448236	7.43912e-07	2.97173e-07	4.81668e-07	-0.241	0.038	0.234	0.434	0.0554037	0.000771242	0.000138545	Yes	Yes	Yes	Yes
M33950	-0.156	0.098	-0.052	0.291	0.083	0.057863	0.124842	0.00764237	0.0627068	-0.206	-0.049	0.350	0.336	0.20712	0.000406739	0.000525814	Yes	Yes	Yes	Yes
M48757	-0.156	0.131	-0.058	0.337	-0.107	0.0859032	0.168076	0.00194104	0.234382	-0.160	-0.013	0.198	0.313	0.235627	0.0091497	0.00467919	Yes	Yes	Yes	Yes
M44526	-0.330	-0.063	0.156	0.376	0.659	0.134577	8.44704e-06	4.46031e-06	4.85008e-07	-0.271	-0.043	0.369	0.529	0.137043	1.19891e-05	8.73782e-06	Yes	Yes	Yes	Yes
M512	0.237	-0.010	-0.124	-0.157	-0.383	0.14844	0.000869391	0.00512792	0.000558597	0.117	0.055	-0.126	-0.365	0.511424	0.0656182	0.00672213	Yes	Yes	Yes	Yes
M62805	-0.231	-0.056	0.052	0.435	0.448	0.182453	0.0043852	3.28667e-06	6.74768e-05	-0.101	-0.072	0.249	0.158	0.458446	0.00162397	0.0634149	Yes	Yes	Yes	Yes
M58	0.307	0.088	-0.177	-0.394	-0.536	0.221093	4.74017e-05	5.18038e-06	2.05806e-06	0.195	0.044	-0.256	-0.424	0.282607	0.000897069	5.64094e-05	Yes	Yes	Yes	Yes
M43493	-0.303	-0.133	0.028	0.556	1.007	0.221093	0.00206402	7.48639e-08	1.43115e-11	-0.149	-0.105	0.277	0.370	0.48021	0.0026511	0.0168603	Yes	Yes	Yes	Yes
M27710	0.241	0.067	-0.089	-0.340	-0.551	0.232277	0.000848814	2.83777e-05	1.39262e-06	0.072	0.156	-0.110	-0.463	0.585372	0.0933275	0.00103566	Yes	Yes	Yes	Yes
M33959	-0.161	0.063	0.001	0.248	0.116	0.236322	0.10134	0.013425	0.0469049	-0.182	-0.102	0.295	0.454	0.481578	0.00262506	0.000132825	Yes	Yes	Yes	Yes
M22137	-0.238	-0.108	0.190	0.353	0.302	0.247719	0.000169953	1.2787e-05	0.00200085	-0.179	0.088	0.158	0.204	0.116322	0.0057845	0.0157178	Yes	Yes	Yes	Yes
M15685	-0.175	-0.009	0.057	0.113	0.487	0.273087	0.0255578	0.0414979	0.000447245	-0.131	-0.078	0.210	0.341	0.452073	0.0101382	0.00168318	Yes	Yes	Yes	Yes
M443	-0.162	-0.010	0.001	0.212	0.484	0.292244	0.0668978	0.00721545	0.000376574	-0.079	-0.173	0.267	0.287	0.49106	0.0392747	0.0235763	Yes	Yes	Yes	Yes
M60	-0.255	-0.101	0.078	0.334	0.815	0.306183	0.0018911	7.81282e-05	7.444e-08	-0.151	-0.054	0.196	0.378	0.390762	0.0258986	0.000832266	Yes	Yes	Yes	Yes
M62060	-0.179	-0.067	0.135	0.174	0.341	0.323827	0.00214361	0.0112465	0.00270688	-0.092	0.046	0.113	0.056	0.186811	0.0159615	0.171928	Yes	Yes	Yes	Yes
M6146	-0.233	-0.111	0.133	0.418	0.398	0.367475	0.000703881	9.22083e-07	3.21187e-05	-0.053	-0.054	0.120	0.139	0.556171	0.0596672	0.0516823	Yes	Yes	Yes	Yes
M62783	-0.231	-0.109	0.025	0.462	0.720	0.381475	0.0110606	1.28378e-06	5.38804e-08	-0.127	-0.135	0.189	0.495	0.577104	0.021509	0.000208118	Yes	Yes	Yes	Yes
M62101	0.088	-0.028	-0.074	0.120	-0.230	0.436134	0.0463166	0.470843	0.0419194	0.127	-0.064	-0.097	-0.164	0.160719	0.115895	0.0706806	Yes	Yes	Yes	Yes
M59	0.193	0.051	-0.036	-0.293	-0.537	0.436134	0.058358	0.000443463	1.13402e-05	0.087	0.066	-0.151	-0.243	0.556171	0.0474396	0.0324584	Yes	Yes	Yes	Yes
M1649	-0.231	-0.151	0.091	0.401	0.743	0.436134	0.00185248	1.0218e-05	1.29814e-07	-0.080	-0.149	0.162	0.394	0.525131	0.080022	0.0017755	Yes	Yes	Yes	Yes
M55072	-0.198	-0.092	0.082	0.364	0.433	0.526868	0.0125424	7.54937e-05	0.000819372	-0.088	-0.092	0.204	0.229	0.568046	0.0485694	0.0258695	Yes	Yes	Yes	Yes
M42382	-0.127	-0.107	-0.003	0.257	0.649	0.680925	0.154052	0.00547909	1.98517e-05	-0.059	-0.044	0.184	0.041	0.525439	0.0446291	0.222795	Yes	Yes	Yes	Yes
M54	-0.022	-0.013	-0.092	0.180	0.218	0.684812	0.30135	0.0633378	0.0543952	-0.081	0.002	0.036	0.235	0.555896	0.340695	0.0647268	Yes	Yes	Yes	Yes
M1299	-0.074	-0.062	-0.018	0.114	0.500	0.704697	0.255235	0.178111	0.00395903	-0.182	0.019	0.196	0.321	0.158934	0.00811948	0.00845166	Yes	Yes	Yes	Yes
M48153	-0.412	0.001	-0.031	0.508	1.297	0.00348926	0.000331596	1.07872e-10	2.90644e-16	-0.365	-0.188	0.383	1.194	0.14508	4.65579e-09	1.88181e-15	Yes	Yes	Yes	Yes
M46142	0.098	-0.195	-0.071	0.077	0.467	0.185179	0.0259264	0.412196	0.0753209	-0.093	0.047	0.073	0.116	0.48021	0.133548	0.0298112	Yes	Yes	Yes	Yes
M1572	0.144	0.027	-0.027	-0.171	-0.427	0.30506	0.0664465	0.0741112	0.000475775	0.095	0.042	-0.069	-0.342	0.329433	0.122159	0.00435455	Yes	Yes	Yes	Yes
M15772	-0.148	-0.087	0.013	0.193	0.710	0.664731	0.0412626	0.0132112	2.05013e-07	-0.220	-0.063	0.295	0.502	0.251061	0.000308476	3.74632e-05	Yes	Yes	Yes	Yes
M57636	0.314	0.019	-0.033	-0.390	-0.845	0.022343	0.000650016	3.22798e-06	1.37714e-10	0.156	0.157	-0.391	-0.346	0.561561	0.000205879	0.00167326	Yes	Yes	Yes	Yes
M57635	0.279	0.018	-0.045	-0.324	-0.729	0.0329171	0.00061697	7.42214e-05	1.27331e-08	0.136	0.165	-0.353	-0.347	0.577104	0.00115214	0.0048573	Yes	Yes	Yes	Yes
M57637	0.189	0.053	0.040	-0.423	-0.597	0.217993	0.0584418	0.000113158	1.74909e-06	0.133	0.036	-0.250	-0.190	0.425342	0.00773426	0.0161398	Yes	Yes	Yes	Yes
M20694	0.159	0.026	0.023	-0.273	-0.524	0.277015	0.0664465	0.0119502	6.74032e-05	0.157	-0.014	-0.099	-0.390	0.238071	0.0661867	0.00016957	Yes	Yes	Yes	Yes
M57591	0.156	0.147	-0.091	-0.188	-0.713	0.565134	0.00719638	0.0132859	2.82874e-06	0.225	-0.017	-0.260	-0.385	0.181341	0.00175892	0.000419521	Yes	Yes	Yes	Yes
M27738	0.090	0.044	-0.006	-0.130	-0.384	0.655258	0.168076	0.320321	0.0223094	0.097	0.035	-0.130	-0.238	0.555896	0.127856	0.0081498	Yes	Yes	Yes	Yes
M52473	-0.094	-0.076	0.022	0.158	0.428	0.696792	0.133977	0.0469775	0.00206828	-0.108	-0.073	0.035	0.512	0.556171	0.160138	0.000304959	Yes	Yes	Yes	Yes
M1437	-0.003	0.016	-0.012	-0.031	0.049	0.440497	0.187382	0.228971	0.0433861	0.101	-0.061	-0.189	0.064	0.417158	0.0964861	0.395646	Yes	Yes	Yes	Yes
M1303	-0.034	-0.058	0.012	0.072	0.234	0.682451	0.144525	0.172931	0.0845048	-0.132	0.034	0.046	0.330	0.292036	0.0924531	0.0121935	Yes	Yes	Yes	Yes
M57463	0.334	-0.025	-0.024	-0.440	-0.716	0.00664938	0.000382361	4.22401e-07	1.72564e-09	0.162	0.155	-0.296	-0.505	0.531509	0.00130608	3.74632e-05	Yes	Yes	Yes	Yes
M52603	0.414	0.007	-0.156	-0.479	-0.669	0.00762009	3.69231e-07	1.07872e-10	1.97494e-08	0.212	-0.062	-0.286	-0.192	0.0892851	0.000359679	0.0244352	Yes	Yes	Yes	Yes
M57699	-0.345	0.000	0.170	0.500	0.210	0.012247	7.43912e-07	9.53697e-10	4.03939e-05	-0.240	-0.078	0.394	0.461	0.358217	5.14732e-06	2.12068e-06	Yes	Yes	Yes	Yes
M1759	-0.351	0.004	0.112	0.435	0.554	0.0141276	1.76635e-05	3.85757e-08	8.15284e-08	-0.306	0.080	0.332	0.422	0.0300199	1.81148e-05	3.1876e-05	Yes	Yes	Yes	Yes
M54979	-0.257	0.056	0.081	0.281	0.252	0.0162263	0.00214361	0.000181944	0.000541421	-0.138	-0.024	0.220	0.227	0.348805	0.00614485	0.0208683	Yes	Yes	Yes	Yes
M43343	0.172	-0.123	-0.064	-0.020	-0.055	0.0251018	0.00878234	0.100129	0.0220482	0.091	0.007	-0.142	-0.131	0.485906	0.0815843	0.239063	Yes	Yes	Yes	Yes
M52944	0.297	-0.022	-0.007	-0.395	-0.684	0.0286576	0.00218343	1.00387e-05	7.01036e-09	0.121	0.175	-0.244	-0.483	0.469459	0.00756152	0.00084564	Yes	Yes	Yes	Yes
M57370	0.306	0.029	-0.109	-0.348	-0.623	0.0329171	9.61202e-05	5.25066e-06	4.81668e-07	0.128	0.117	-0.327	-0.245	0.584837	0.00130608	0.0369296	Yes	Yes	Yes	Yes
M34419	0.386	0.075	-0.144	-0.488	-0.842	0.0329171	2.44013e-06	1.4256e-08	2.0897e-11	0.232	-0.021	-0.336	-0.284	0.0925188	1.74842e-05	0.00421883	Yes	Yes	Yes	Yes
M53176	0.270	-0.010	-0.086	-0.229	-0.572	0.0329171	0.000166159	2.54663e-05	3.13604e-06	0.132	-0.040	-0.214	-0.062	0.29824	0.00243317	0.148102	Yes	Yes	Yes	Yes
M53263	0.318	-0.034	-0.017	-0.376	-0.730	0.0390812	0.00263105	1.11533e-05	2.06969e-08	0.157	0.210	-0.350	-0.536	0.501384	0.000138967	2.92478e-05	Yes	Yes	Yes	Yes
M57464	0.262	-0.015	-0.007	-0.332	-0.642	0.0400801	0.00779494	4.02828e-05	6.90987e-07	0.125	0.165	-0.262	-0.444	0.533186	0.0064114	0.00153236	Yes	Yes	Yes	Yes
M53260	0.281	0.002	-0.012	-0.398	-0.682	0.0448236	0.00280638	1.90201e-05	2.71692e-08	0.111	0.170	-0.220	-0.472	0.487053	0.0135049	0.000950302	Yes	Yes	Yes	Yes
M52697	0.261	-0.017	-0.071	-0.312	-0.419	0.052106	0.00160508	6.93591e-05	8.73762e-05	0.165	0.106	-0.269	-0.444	0.500803	0.00243317	0.000426012	Yes	Yes	Yes	Yes
M19130	0.186	-0.046	-0.004	-0.319	-0.184	0.0853216	0.0502029	0.000663233	0.00873374	0.036	0.172	-0.183	-0.257	0.440513	0.0297943	0.0687953	Yes	Yes	Yes	Yes
M27414	0.267	0.022	-0.166	-0.199	-0.429	0.0896197	0.000280067	0.000494146	1.91605e-05	0.121	0.028	-0.195	-0.212	0.424142	0.0212711	0.0359367	Yes	Yes	Yes	Yes
M63057	-0.145	0.064	-0.057	0.188	0.355	0.0971318	0.151676	0.00395932	0.000535229	-0.047	-0.162	0.185	0.274	0.408921	0.0695881	0.0182801	Yes	Yes	Yes	Yes
M53261	0.228	-0.033	0.048	-0.346	-0.596	0.103979	0.0623555	0.00049399	2.05806e-06	0.099	0.150	-0.183	-0.439	0.491791	0.0276902	0.00380649	Yes	Yes	Yes	Yes
M52478	0.347	0.110	-0.046	-0.579	-1.017	0.103979	0.000443967	9.53697e-10	1.88047e-13	0.198	0.212	-0.421	-0.584	0.576972	1.22782e-05	2.23662e-06	Yes	Yes	Yes	Yes
M52682	0.332	0.113	-0.076	-0.535	-0.919	0.115957	0.00023921	3.35772e-08	5.66579e-11	0.291	0.050	-0.435	-0.516	0.109099	1.02931e-06	5.54946e-06	Yes	Yes	Yes	Yes
M54946	-0.248	-0.007	0.013	0.351	0.612	0.117288	0.00785992	0.000181944	4.29629e-07	-0.156	-0.004	0.187	0.295	0.39755	0.00756152	0.00401691	Yes	Yes	Yes	Yes
M54961	-0.262	-0.023	0.071	0.323	0.569	0.12974	0.00106646	0.000130122	7.88083e-08	-0.210	0.054	0.195	0.341	0.136981	0.00786358	0.00234555	Yes	Yes	Yes	Yes
M57473	-0.304	-0.079	0.222	0.265	0.526	0.136593	1.93951e-05	0.000439126	6.90987e-07	-0.241	0.133	0.153	0.333	0.0282855	0.00242707	0.000454028	Yes	Yes	Yes	Yes
M52462	-0.224	-0.044	0.285	-0.035	0.236	0.182453	2.20279e-05	0.126657	0.00217701	-0.191	0.053	0.230	0.222	0.106999	0.00391776	0.00525606	Yes	Yes	Yes	Yes
M52716	0.295	0.073	-0.051	-0.427	-0.840	0.200711	0.00160508	4.98764e-06	6.73701e-10	0.155	0.217	-0.391	-0.481	0.400691	0.000480603	3.1876e-05	Yes	Yes	Yes	Yes
M35631	0.279	0.080	-0.134	-0.380	-0.555	0.213674	0.000306383	3.5807e-06	2.88806e-06	0.097	0.053	-0.212	-0.156	0.514802	0.021164	0.146625	Yes	Yes	Yes	Yes
M15990	0.328	0.118	-0.141	-0.421	-0.854	0.215334	5.76758e-05	9.22083e-07	2.79587e-11	0.166	0.020	-0.183	-0.374	0.248937	0.00217534	0.00132709	Yes	Yes	Yes	Yes
M48258	0.287	0.130	-0.114	-0.445	-0.768	0.228946	0.000159933	7.48639e-08	4.28495e-09	0.142	0.042	-0.237	-0.256	0.320703	0.00184596	0.0257308	Yes	Yes	Yes	Yes
M18362	-0.002	0.092	-0.013	-0.159	-0.057	0.258853	0.038309	0.37514	0.0902076	-0.125	-0.040	0.140	0.338	0.424142	0.0468515	0.00817008	Yes	Yes	Yes	Yes
M57331	-0.263	-0.072	0.168	0.178	0.641	0.262714	0.000530468	0.00496571	3.1679e-07	-0.257	0.103	0.131	0.495	0.0300199	0.00369457	1.74026e-05	Yes	Yes	Yes	Yes
M52474	0.326	0.162	-0.112	-0.462	-1.066	0.262714	9.71218e-05	1.64302e-07	7.64527e-13	0.254	0.048	-0.406	-0.420	0.0610191	2.39804e-07	2.63698e-05	Yes	Yes	Yes	Yes
M63109	-0.219	-0.016	0.169	0.178	0.194	0.280559	0.000731513	0.00685019	0.0071198	-0.145	0.096	0.263	-0.099	0.176247	0.00271277	0.307369	Yes	Yes	Yes	Yes
M57476	-0.204	-0.039	0.119	0.177	0.411	0.282207	0.00947011	0.0177529	3.79668e-05	-0.211	0.111	0.112	0.336	0.0461168	0.0119706	0.000851929	Yes	Yes	Yes	Yes
M32398	-0.021	0.076	0.005	-0.150	0.019	0.282207	0.0169995	0.290531	0.0317923	-0.125	-0.021	0.151	0.276	0.378245	0.0460546	0.0220125	Yes	Yes	Yes	Yes
M53224	0.188	-0.012	-0.101	-0.084	-0.345	0.282236	0.0108524	0.0135595	0.00903803	0.228	0.030	-0.255	-0.515	0.215538	0.00019589	1.3747e-06	Yes	Yes	Yes	Yes
M20676	-0.103	0.006	-0.060	0.235	0.325	0.294752	0.152107	0.00123162	0.00531274	-0.160	-0.086	0.251	0.404	0.494956	0.00113772	2.64171e-05	Yes	Yes	Yes	Yes
M19503	-0.058	0.061	0.072	0.045	-0.318	0.30506	0.0958559	0.133884	0.0775045	0.057	0.086	-0.113	-0.239	0.577484	0.129707	0.0863276	Yes	Yes	Yes	Yes
M15730	-0.056	0.080	0.019	-0.087	0.021	0.315153	0.042511	0.18385	0.0789549	-0.117	-0.042	0.113	0.353	0.432027	0.0685205	0.00794464	Yes	Yes	Yes	Yes
M63191	0.194	0.066	-0.156	-0.141	-0.389	0.321917	0.00197053	0.0193583	0.000795139	0.094	0.024	-0.133	-0.196	0.432027	0.0735974	0.0647118	Yes	Yes	Yes	Yes
M46799	-0.212	-0.078	0.027	0.364	0.656	0.326471	0.0206652	0.000130122	1.55593e-06	-0.069	-0.051	0.079	0.251	0.527593	0.10983	0.0699871	Yes	Yes	Yes	Yes
M52623	0.133	0.029	-0.048	-0.158	-0.328	0.335192	0.0803902	0.0465485	0.00418301	0.071	0.108	-0.286	-0.078	0.589193	0.0101382	0.164173	Yes	Yes	Yes	Yes
M52713	0.237	0.098	0.001	-0.486	-0.765	0.354279	0.017277	3.11892e-06	3.70096e-08	0.123	0.188	-0.290	-0.451	0.420008	0.00397829	0.000287297	Yes	Yes	Yes	Yes
M32198	-0.154	-0.031	0.145	0.098	0.159	0.367308	0.0112196	0.0398803	0.0607613	-0.147	0.080	0.208	0.030	0.197271	0.0155668	0.152326	Yes	Yes	Yes	Yes
M52454	-0.092	-0.005	0.069	0.030	0.157	0.401102	0.0255578	0.285012	0.0388641	-0.146	-0.014	0.249	0.185	0.25699	0.00630121	0.0265263	Yes	Yes	Yes	Yes
M45951	0.180	0.088	-0.069	-0.336	-0.423	0.418871	0.0178441	0.000279682	0.000176815	0.099	-0.078	-0.116	-0.001	0.25699	0.0390128	0.299314	Yes	Yes	Yes	Yes
M54960	-0.131	-0.084	0.004	0.147	0.729	0.468625	0.0404927	0.0106316	1.72564e-09	-0.200	0.010	0.215	0.380	0.196302	0.00608512	0.00110362	Yes	Yes	Yes	Yes
M48490	0.068	0.116	-0.051	-0.152	-0.366	0.571835	0.136169	0.216057	0.0168387	0.046	0.071	-0.137	-0.125	0.50313	0.080022	0.2678	Yes	Yes	Yes	Yes
M5983	0.092	0.033	-0.041	-0.099	-0.268	0.578237	0.132909	0.171685	0.0305294	0.075	-0.002	0.010	-0.282	0.432027	0.324262	0.0258272	Yes	Yes	Yes	Yes
M38125	-0.090	0.018	0.000	0.143	0.130	0.579049	0.156793	0.0825375	0.0910726	-0.105	0.004	0.126	0.181	0.360572	0.090191	0.106695	Yes	Yes	Yes	Yes
M47120	0.031	0.014	0.059	-0.190	-0.123	0.684812	0.360403	0.0505662	0.145873	-0.116	0.038	0.148	0.110	0.401916	0.0575788	0.159751	Yes	Yes	Yes	Yes
M39270	0.149	0.102	-0.122	-0.131	-0.465	0.704416	0.00779494	0.0594862	0.000168603	0.184	-0.123	-0.151	-0.152	0.060883	0.0206666	0.0424966	Yes	Yes	Yes	Yes
M1604	-0.347	0.005	0.131	0.494	0.360	0.0141276	4.44238e-05	3.54935e-07	8.03921e-05	-0.183	-0.113	0.382	0.350	0.362369	5.88e-05	0.00229877	Yes	Yes	Yes	Yes
M35130	-0.156	-0.085	0.052	0.359	0.322	0.628573	0.0207402	0.000181944	0.00907893	-0.143	-0.052	0.263	0.243	0.390762	0.00608512	0.0205868	Yes	Yes	Yes	Yes
M48351	-0.075	-0.104	0.096	-0.014	0.449	0.64044	0.0713332	0.356927	0.0022574	-0.131	0.042	0.140	0.166	0.155378	0.0763818	0.0374248	Yes	Yes	Yes	Yes
M63153	-0.387	-0.109	0.212	0.567	0.597	0.0329171	1.56293e-07	1.10786e-11	3.2962e-09	-0.233	-0.052	0.351	0.437	0.186637	1.44578e-05	5.4574e-05	Yes	Yes	Yes	Yes
M62145	-0.160	-0.038	0.049	0.263	0.317	0.458874	0.0456855	0.00630555	0.00745216	-0.068	-0.094	0.124	0.282	0.576972	0.110841	0.0401498	Yes	Yes	Yes	Yes
M34456	-0.320	-0.065	0.012	0.498	0.965	0.0697845	0.00288225	3.85757e-08	2.0897e-11	-0.164	-0.117	0.299	0.419	0.48021	0.000618703	0.000395628	Yes	Yes	Yes	Yes
M2730	0.260	-0.034	-0.068	-0.288	-0.396	0.115957	0.00183113	0.000244584	0.00568237	0.179	-0.002	-0.186	-0.366	0.183293	0.0261553	0.00167543	Yes	Yes	Yes	Yes
M62104	0.238	0.022	-0.054	-0.338	-0.489	0.123545	0.0048175	0.000223632	0.000280175	0.121	0.085	-0.126	-0.449	0.425474	0.0436289	0.0169521	Yes	Yes	Yes	Yes
M18369	-0.269	-0.065	0.034	0.390	0.808	0.210984	0.00902158	4.02828e-05	2.95649e-09	-0.069	-0.100	0.166	0.236	0.533227	0.0762751	0.034719	Yes	Yes	Yes	Yes
M43829	-0.218	-0.054	0.031	0.332	0.620	0.210984	0.00514995	1.35427e-06	3.86013e-07	0.011	-0.175	0.129	0.176	0.279252	0.148926	0.0743511	Yes	Yes	Yes	Yes
M33947	-0.119	0.040	0.020	0.087	0.196	0.243149	0.0976534	0.120147	0.0223039	-0.115	0.042	0.116	0.147	0.363116	0.0596672	0.09028	Yes	Yes	Yes	Yes
M36738	-0.222	-0.049	-0.004	0.378	0.678	0.243314	0.0191914	4.98764e-06	6.90987e-07	-0.119	-0.079	0.211	0.297	0.417158	0.00630121	0.0081498	Yes	Yes	Yes	Yes
M2734	-0.081	-0.031	-0.072	0.186	0.497	0.715064	0.270827	0.0512233	0.0020753	-0.131	-0.045	0.272	0.171	0.308484	0.0040174	0.0376248	Yes	Yes	Yes	Yes
M40045	0.114	0.095	-0.196	-0.016	-0.166	0.727062	0.0048175	0.275498	0.0807031	0.064	0.151	-0.202	-0.284	0.376858	0.0676038	0.0408981	Yes	Yes	Yes	Yes
M62291	-0.266	0.007	0.113	0.236	0.447	0.0916438	0.00140189	0.00114856	2.39251e-05	-0.189	-0.007	0.187	0.422	0.122404	0.00174296	0.00016012	Yes	Yes	Yes	Yes
M62290	-0.227	0.009	0.083	0.174	0.469	0.115957	0.0052663	0.00480323	2.69364e-05	-0.104	-0.148	0.182	0.453	0.531669	0.00746832	0.000208118	Yes	Yes	Yes	Yes
M62292	-0.216	-0.001	0.078	0.189	0.447	0.136593	0.00821024	0.00496571	9.27507e-05	-0.185	-0.035	0.209	0.441	0.251949	0.00283843	0.000166205	Yes	Yes	Yes	Yes
M20693	0.203	0.028	0.007	-0.381	-0.509	0.147373	0.014984	3.13693e-05	1.69474e-06	0.164	0.037	-0.135	-0.481	0.351219	0.0101929	0.000110383	Yes	Yes	Yes	Yes
M63042	0.101	-0.081	0.035	-0.077	-0.165	0.217993	0.163209	0.132774	0.0719469	0.009	0.064	0.072	-0.296	0.503418	0.336302	0.0867657	Yes	Yes	Yes	Yes
M38637	0.278	0.106	-0.161	-0.540	-0.291	0.280559	9.61202e-05	3.40706e-08	3.31173e-06	0.148	0.080	-0.239	-0.365	0.424815	0.00139177	0.00148938	Yes	Yes	Yes	Yes
M22163	-0.137	0.072	0.029	-0.065	0.368	0.282236	0.168556	0.203454	0.000598999	-0.101	0.022	0.202	0.010	0.360572	0.0735496	0.193268	Yes	Yes	Yes	Yes
M48580	0.160	0.001	-0.103	-0.109	-0.213	0.312591	0.0147878	0.0733239	0.0258557	0.132	-0.175	0.022	-0.101	0.0841663	0.237181	0.1599	Yes	Yes	Yes	Yes
M46144	0.149	0.033	-0.030	-0.017	-0.721	0.365538	0.0623555	0.23112	5.37126e-05	0.128	0.069	-0.082	-0.505	0.571894	0.115348	0.000861832	Yes	Yes	Yes	Yes
M43255	-0.141	0.191	0.039	0.076	-0.370	0.0277346	0.0518049	0.121189	0.150385	-0.123	0.048	0.204	0.027	0.216464	0.0211432	0.136516	No	Yes	Yes	Yes
M18280	0.190	-0.039	-0.173	-0.055	-0.017	0.0851811	0.000289621	0.201024	0.0359604	0.162	-0.106	-0.154	-0.104	0.0616921	0.0161182	0.160472	No	Yes	Yes	Yes
M22185	0.232	-0.016	0.066	-0.480	-0.533	0.0859032	0.0609807	2.52659e-06	4.89577e-05	0.176	0.047	-0.165	-0.500	0.285498	0.0289341	3.95386e-06	No	Yes	Yes	Yes
M62559	-0.296	-0.021	0.019	0.477	0.677	0.111296	0.0029949	1.09447e-07	3.78785e-08	-0.247	-0.101	0.286	0.706	0.252798	0.000437177	2.3899e-08	No	Yes	Yes	Yes
M62558	-0.252	0.003	-0.006	0.374	0.627	0.131434	0.0190435	1.93469e-05	6.90987e-07	-0.215	-0.141	0.260	0.720	0.43609	0.00153086	1.11667e-07	No	Yes	Yes	Yes
M38127	0.148	-0.086	-0.060	-0.059	-0.041	0.136593	0.0367786	0.0825375	0.153669	0.061	0.092	-0.126	-0.250	0.537465	0.111713	0.0549094	No	Yes	Yes	Yes
M32349	0.117	-0.068	0.031	-0.169	-0.128	0.152792	0.165965	0.0350382	0.0830756	0.086	-0.055	0.046	-0.254	0.315891	0.336726	0.0316717	No	Yes	Yes	Yes
M62309	0.085	-0.112	0.015	0.045	-0.085	0.175036	0.17942	0.327067	0.0902649	0.030	0.078	-0.160	-0.048	0.446797	0.0784306	0.275838	No	Yes	Yes	Yes
M57745	0.154	-0.028	-0.043	-0.284	-0.007	0.18179	0.0248355	0.00432168	0.123053	0.175	0.056	-0.235	-0.414	0.423619	0.00899829	0.000929425	No	Yes	Yes	Yes
M62562	-0.257	-0.032	0.016	0.438	0.606	0.185179	0.00579306	4.63352e-07	3.13604e-06	-0.205	-0.126	0.213	0.723	0.42677	0.0057845	5.32905e-07	No	Yes	Yes	Yes
M56	-0.173	0.019	-0.020	0.419	0.156	0.185718	0.0659366	3.737e-05	0.037952	-0.103	-0.052	0.159	0.258	0.505984	0.0729433	0.0477957	No	Yes	Yes	Yes
M27513	0.084	-0.005	-0.002	-0.208	-0.043	0.192135	0.160282	0.0177367	0.244884	0.066	0.080	-0.087	-0.298	0.503157	0.22218	0.0440866	No	Yes	Yes	Yes
M39592	0.081	-0.170	0.141	-0.078	-0.107	0.210984	0.240644	0.0789966	0.162539	0.046	0.144	-0.189	-0.218	0.315942	0.0566483	0.0220722	No	Yes	Yes	Yes
M15676	-0.278	-0.091	0.081	0.355	0.838	0.212796	0.00064891	3.80495e-06	5.61402e-08	-0.272	-0.018	0.304	0.571	0.106492	0.000105251	3.60044e-07	No	Yes	Yes	Yes
M62955	-0.214	-0.014	0.126	0.243	0.223	0.217993	0.00206911	0.00195956	0.00949496	-0.232	0.064	0.309	0.226	0.0639764	0.000127914	0.00423135	No	Yes	Yes	Yes
M1669	-0.169	0.052	-0.056	0.223	0.463	0.221093	0.128393	0.00432168	0.000382047	-0.054	-0.202	0.162	0.428	0.356698	0.13226	0.002206	No	Yes	Yes	Yes
M22116	-0.259	-0.062	0.095	0.329	0.613	0.236322	0.000848814	1.4155e-05	3.77498e-06	-0.232	0.028	0.245	0.405	0.0925188	0.000897069	8.21404e-05	No	Yes	Yes	Yes
M42002	0.091	-0.066	0.015	-0.238	0.162	0.237193	0.170383	0.0165624	0.388177	0.063	0.011	0.001	-0.259	0.562586	0.290685	0.0655982	No	Yes	Yes	Yes
M46227	-0.179	-0.071	0.008	0.299	0.646	0.246283	0.0574111	0.000273474	1.69474e-06	-0.214	-0.171	0.199	0.881	0.389254	0.000344056	3.4023e-08	No	Yes	Yes	Yes
M1126	-0.209	-0.096	0.102	0.347	0.451	0.258853	0.00106974	2.20738e-05	0.000336878	-0.200	0.029	0.112	0.491	0.116322	0.0153744	8.21404e-05	No	Yes	Yes	Yes
M32446	0.220	0.037	-0.108	-0.199	-0.484	0.258853	0.00550905	0.00521213	0.000106449	0.150	0.093	-0.264	-0.362	0.528668	0.00630121	0.00922926	No	Yes	Yes	Yes
M1587	-0.144	0.023	-0.060	0.291	0.360	0.258853	0.161786	0.00820006	0.00522406	-0.132	-0.074	0.274	0.239	0.390557	0.00712775	0.00701636	No	Yes	Yes	Yes
M22132	-0.170	-0.003	-0.002	0.267	0.415	0.258853	0.0717284	0.00490564	0.000874234	-0.133	-0.028	0.154	0.316	0.316657	0.0223832	0.00217038	No	Yes	Yes	Yes
M37443	-0.070	0.086	-0.031	-0.103	0.274	0.271947	0.130868	0.473919	0.0490397	-0.045	0.079	-0.193	0.274	0.338087	0.389154	0.0737774	No	Yes	Yes	Yes
M53	0.163	-0.073	-0.020	-0.097	-0.258	0.273026	0.0897488	0.078078	0.0425769	0.112	0.026	-0.137	-0.260	0.360572	0.0471632	0.0343482	No	Yes	Yes	Yes
M44656	-0.156	0.031	-0.012	0.090	0.534	0.277015	0.15571	0.0398803	0.000581084	-0.127	-0.052	0.207	0.273	0.487053	0.0375546	0.0162184	No	Yes	Yes	Yes
M62566	-0.226	-0.052	-0.028	0.477	0.644	0.277015	0.0290163	1.41563e-06	9.5158e-07	-0.256	-0.081	0.244	0.754	0.200203	0.00072302	9.93184e-09	No	Yes	Yes	Yes
M35107	0.258	0.113	-0.250	-0.328	-0.223	0.304609	1.76635e-05	0.000147985	0.00198521	0.148	-0.073	-0.165	-0.117	0.20712	0.0266662	0.0774228	No	Yes	Yes	Yes
M1648	0.210	-0.005	-0.115	-0.153	-0.313	0.30506	0.00112003	0.0117584	0.00147639	0.184	0.065	-0.314	-0.344	0.439015	0.00369457	0.00117351	No	Yes	Yes	Yes
M33441	0.099	0.001	-0.113	-0.022	-0.014	0.30506	0.020616	0.19267	0.277028	0.216	-0.110	-0.109	-0.361	0.0747337	0.0211432	0.000443193	No	Yes	Yes	Yes
M48457	0.144	-0.003	-0.078	-0.028	-0.347	0.307742	0.0515118	0.18115	0.00901706	0.146	-0.136	0.013	-0.230	0.124444	0.231643	0.0536986	No	Yes	Yes	Yes
M32306	-0.092	0.065	0.045	0.021	-0.026	0.307742	0.069005	0.29781	0.213705	0.036	-0.189	-0.005	0.324	0.166801	0.381506	0.0794155	No	Yes	Yes	Yes
M43378	0.090	-0.082	0.048	-0.113	-0.099	0.328078	0.323573	0.0762539	0.143983	0.109	0.080	-0.195	-0.288	0.527459	0.0238638	0.0161398	No	Yes	Yes	Yes
M34407	-0.159	-0.053	0.026	0.274	0.444	0.349339	0.0406527	0.00212388	0.000558597	-0.081	-0.115	0.191	0.275	0.419695	0.0759563	0.0804775	No	Yes	Yes	Yes
M37496	-0.104	0.034	-0.023	0.184	0.159	0.364804	0.208713	0.0373477	0.123654	-0.151	0.024	0.216	0.167	0.307557	0.0448016	0.116066	No	Yes	Yes	Yes
M44618	-0.035	0.073	-0.129	0.015	0.340	0.371056	0.199294	0.460031	0.0178263	-0.151	0.130	0.164	-0.007	0.190562	0.0333928	0.305481	No	Yes	Yes	Yes
M18374	0.065	-0.061	-0.051	-0.046	0.203	0.375397	0.0769209	0.303772	0.306516	0.074	-0.062	0.029	-0.171	0.225188	0.289218	0.0552124	No	Yes	Yes	Yes
M15720	0.075	-0.069	-0.151	0.076	0.368	0.403932	0.068377	0.28998	0.0127536	-0.103	-0.049	0.172	0.227	0.396865	0.00466921	0.0088603	No	Yes	Yes	Yes
M1558	-0.097	0.048	0.039	0.017	0.098	0.403932	0.0715738	0.342305	0.178218	-0.071	-0.021	0.160	0.066	0.375669	0.0767563	0.242145	No	Yes	Yes	Yes
M2125	0.170	0.058	0.005	-0.237	-0.696	0.405749	0.104127	0.00535765	2.22848e-05	0.186	0.001	-0.027	-0.641	0.219428	0.128412	1.52066e-06	No	Yes	Yes	Yes
M1419	-0.164	-0.086	0.046	0.263	0.548	0.407529	0.0333153	3.06652e-06	5.64754e-05	-0.165	0.018	0.256	0.170	0.315891	0.00119068	0.0211035	No	Yes	Yes	Yes
M15716	0.184	0.072	-0.161	-0.208	-0.233	0.436134	0.00172333	0.0162313	0.00529509	0.154	-0.013	-0.080	-0.409	0.351939	0.133668	0.00421883	No	Yes	Yes	Yes
M62946	0.094	-0.056	0.025	-0.078	-0.200	0.438651	0.185178	0.20206	0.0236822	0.119	-0.061	-0.227	0.056	0.219428	0.00974745	0.409756	No	Yes	Yes	Yes
M52932	-0.142	-0.046	0.013	0.396	0.185	0.441065	0.104578	0.00076211	0.053711	-0.091	-0.133	0.276	0.227	0.50313	0.0151152	0.0393382	No	Yes	Yes	Yes
M35437	0.188	0.078	-0.159	-0.205	-0.289	0.453894	0.00150139	0.00324968	0.000643797	0.139	-0.059	-0.072	-0.258	0.225188	0.0879109	0.0441224	No	Yes	Yes	Yes
M1125	-0.239	-0.141	0.044	0.370	0.971	0.466317	0.00650966	1.51726e-05	8.58163e-10	-0.192	-0.048	0.210	0.498	0.315983	0.00736655	1.36588e-05	No	Yes	Yes	Yes
M52747	-0.154	-0.077	0.103	0.101	0.509	0.475263	0.01257	0.126947	0.000390008	-0.059	0.008	0.040	0.134	0.239016	0.0816788	0.259083	No	Yes	Yes	Yes
M33967	-0.113	-0.094	0.052	0.265	0.303	0.485582	0.0377453	0.00114083	0.00964979	-0.104	-0.045	0.236	0.128	0.410696	0.0110141	0.0532584	No	Yes	Yes	Yes
M48841	0.057	-0.004	-0.003	-0.184	0.052	0.517046	0.253724	0.0733239	0.352299	0.109	0.030	-0.185	-0.187	0.474205	0.0430538	0.085077	No	Yes	Yes	Yes
M35127	0.141	0.051	-0.133	-0.123	-0.184	0.526868	0.0201717	0.0532481	0.0593014	0.131	-0.082	0.015	-0.308	0.230647	0.186929	0.0142354	No	Yes	Yes	Yes
M35637	-0.071	-0.006	-0.043	0.123	0.333	0.541346	0.345375	0.25619	0.00702672	-0.082	-0.071	0.188	0.182	0.423522	0.0489837	0.0873727	No	Yes	Yes	Yes
M15142	0.010	0.076	0.016	0.096	-0.580	0.557935	0.355804	0.384695	0.000390008	-0.002	-0.016	0.225	-0.300	0.555896	0.0873359	0.0820795	No	Yes	Yes	Yes
M54923	-0.058	0.023	-0.054	0.070	0.281	0.567924	0.359445	0.358074	0.0522747	-0.108	-0.014	0.052	0.348	0.517231	0.215104	0.0122877	No	Yes	Yes	Yes
M32197	-0.099	-0.055	-0.055	0.233	0.538	0.578237	0.302311	0.0348815	0.0012993	-0.094	-0.083	0.235	0.179	0.481435	0.0157261	0.0536986	No	Yes	Yes	Yes
M38754	-0.126	-0.086	0.075	0.233	0.298	0.586661	0.0449081	0.00787051	0.0108094	-0.104	-0.009	0.157	0.161	0.360572	0.017895	0.0632238	No	Yes	Yes	Yes
M64	-0.065	-0.103	-0.038	0.277	0.434	0.586661	0.334415	0.00490369	0.0240303	-0.145	0.027	0.155	0.230	0.252798	0.0189746	0.0127456	No	Yes	Yes	Yes
M62103	-0.095	-0.067	0.009	0.166	0.434	0.591856	0.13642	0.0906687	0.000703625	-0.170	0.067	0.125	0.273	0.20712	0.0245328	0.0149408	No	Yes	Yes	Yes
M1301	-0.081	-0.078	0.161	0.063	-0.008	0.59635	0.00860751	0.121414	0.193612	-0.123	0.082	0.115	0.080	0.180974	0.0486569	0.079458	No	Yes	Yes	Yes
M1549	-0.077	-0.059	-0.018	0.230	0.314	0.608368	0.0969611	0.00553527	0.00314092	-0.160	0.016	0.193	0.251	0.330858	0.0050115	0.0109871	No	Yes	Yes	Yes
M1670	0.070	0.011	-0.118	0.071	-0.050	0.657619	0.0682346	0.509541	0.129925	0.147	-0.074	-0.092	-0.221	0.251949	0.13137	0.0612099	No	Yes	Yes	Yes
M15677	0.028	-0.010	0.086	-0.072	-0.308	0.67623	0.273269	0.302068	0.0239596	0.117	-0.054	-0.304	0.165	0.25699	0.00630121	0.370156	No	Yes	Yes	Yes
M22176	-0.069	-0.048	-0.019	0.167	0.332	0.67623	0.269034	0.0733239	0.0380589	-0.071	0.011	0.014	0.214	0.515575	0.186236	0.0722708	No	Yes	Yes	Yes
M44878	0.121	0.070	-0.102	-0.118	-0.296	0.67623	0.0769209	0.0633378	0.0227626	0.119	-0.049	-0.107	-0.152	0.190327	0.0818118	0.0701682	No	Yes	Yes	Yes
M42370	0.029	0.011	-0.009	0.053	-0.242	0.696792	0.307993	0.457359	0.0667416	0.077	-0.020	-0.014	-0.214	0.417225	0.163964	0.0325383	No	Yes	Yes	Yes
M36746	-0.049	-0.094	-0.045	0.233	0.417	0.699277	0.322475	0.025374	0.00397158	-0.169	0.004	0.134	0.402	0.260337	0.0419862	0.000246536	No	Yes	Yes	Yes
M57687	-0.079	-0.032	-0.082	0.276	0.383	0.705788	0.331947	0.0191213	0.00803216	-0.111	0.070	0.084	0.112	0.249188	0.157411	0.0964447	No	Yes	Yes	Yes
M53229	0.074	0.031	-0.139	-0.053	0.134	0.706579	0.0240624	0.429145	0.277046	0.085	0.085	-0.264	-0.110	0.528796	0.0266662	0.233145	No	Yes	Yes	Yes
M62947	0.049	-0.007	-0.131	0.149	0.045	0.707741	0.0853665	0.2768	0.354653	0.094	-0.045	0.009	-0.249	0.354515	0.405148	0.0986846	No	Yes	Yes	Yes
M1585	-0.054	-0.108	0.019	0.266	0.196	0.715064	0.175681	0.0633378	0.10574	-0.014	-0.006	0.105	-0.095	0.474118	0.0447409	0.44636	No	Yes	Yes	Yes
M15745	0.053	0.063	-0.163	-0.182	0.404	0.715064	0.0191914	0.128428	0.0080312	0.108	0.033	-0.233	-0.118	0.574265	0.0664054	0.103321	No	Yes	Yes	Yes
M45095	-0.158	-0.158	0.051	0.388	0.586	0.72152	0.0517705	0.000274708	1.18294e-05	-0.021	-0.159	0.246	0.077	0.328073	0.0684249	0.298372	No	Yes	Yes	Yes
M46537	-0.067	-0.090	0.033	0.191	0.254	0.726581	0.14327	0.0417988	0.0612688	-0.158	0.009	0.132	0.356	0.316729	0.0678956	0.00108814	No	Yes	Yes	Yes
M48152	-0.481	0.055	-0.150	0.605	1.706	4.32961e-08	0.000136921	1.22026e-17	1.10028e-18	-0.460	-0.228	0.368	1.656	0.018845	4.42389e-22	3.31329e-23	No	Yes	Yes	Yes
M527	-0.278	-0.011	0.027	0.381	0.671	0.0851811	0.000455633	6.47844e-06	4.32276e-07	-0.273	-0.050	0.212	0.793	0.160417	0.000470282	4.00035e-09	No	Yes	Yes	Yes
M48990	-0.250	0.000	-0.023	0.430	0.602	0.14844	0.0136883	1.85065e-05	4.10999e-06	-0.252	-0.048	0.207	0.720	0.116322	0.000587343	7.59579e-08	No	Yes	Yes	Yes
M15581	0.079	-0.204	0.092	0.009	0.081	0.166385	0.302311	0.342305	0.0853457	-0.052	-0.021	-0.021	0.270	0.307557	0.2393	0.00387266	No	Yes	Yes	Yes
M27731	-0.123	0.032	-0.044	0.105	0.467	0.166385	0.159187	0.000149788	3.06344e-05	-0.128	-0.140	0.054	0.717	0.559458	0.0552065	7.87619e-08	No	Yes	Yes	Yes
M46539	-0.223	-0.090	0.048	0.381	0.650	0.30506	0.00219722	1.17332e-05	8.01177e-08	-0.251	0.007	0.323	0.408	0.0640541	5.04466e-05	4.83226e-05	No	Yes	Yes	Yes
M48195	-0.147	0.047	-0.037	0.156	0.411	0.312596	0.241132	0.0250725	0.00223333	-0.115	-0.055	-0.040	0.611	0.532743	0.187849	6.15491e-05	No	Yes	Yes	Yes
M575	-0.010	-0.187	0.066	0.100	0.398	0.407573	0.181053	0.0257711	7.24707e-05	0.015	0.026	-0.088	0.018	0.37415	0.168516	0.00234555	No	Yes	Yes	Yes
M15443	-0.074	-0.049	0.041	0.094	0.254	0.603352	0.214201	0.14474	0.065838	-0.045	0.012	0.111	-0.034	0.342363	0.0664979	0.116313	No	Yes	Yes	Yes
M20675	0.043	0.059	0.020	0.247	-0.937	0.67623	0.23861	0.168021	1.19622e-05	0.136	0.075	0.120	-0.857	0.217697	0.256696	0.000287297	No	Yes	Yes	Yes
M48255	0.069	0.074	-0.135	-0.031	-0.075	0.69816	0.0344946	0.217578	0.288998	-0.085	0.023	0.042	0.193	0.313276	0.229862	0.0943322	No	Yes	Yes	Yes
M42420	-0.103	-0.105	-0.012	0.301	0.484	0.708572	0.22195	0.00231304	0.000315357	-0.147	-0.004	0.113	0.372	0.187144	0.01547	0.00140521	No	Yes	Yes	Yes
M48885	0.019	0.060	-0.130	0.028	0.113	0.717922	0.0771769	0.379088	0.191391	-0.092	-0.011	0.219	0.028	0.337755	0.0742209	0.41361	No	Yes	Yes	Yes
M57584	-0.209	0.125	0.085	0.119	-0.015	0.0184847	0.00149861	0.00574912	0.0617116	-0.046	-0.063	0.149	0.090	0.548399	0.0907672	0.176244	No	Yes	Yes	Yes
M32426	-0.216	-0.010	0.098	0.252	0.304	0.0761189	0.00188739	0.000440651	0.0031798	-0.137	-0.073	0.184	0.393	0.447793	0.00771972	0.00140521	No	Yes	Yes	Yes
M1508	-0.198	0.011	0.097	0.197	0.228	0.258853	0.00304506	0.000618156	0.00160413	-0.227	0.079	0.249	0.261	0.085921	9.89138e-05	0.00044016	No	Yes	Yes	Yes
M43807	0.080	-0.037	0.076	-0.185	-0.225	0.295645	0.328108	0.0713437	0.0305294	-0.005	0.112	-0.017	-0.221	0.299465	0.386168	0.0823468	No	Yes	Yes	Yes
M46957	0.060	-0.035	-0.099	0.043	0.159	0.368022	0.0375702	0.467515	0.0995872	-0.105	-0.067	0.074	0.431	0.463843	0.0630087	0.00700039	No	Yes	Yes	Yes
M2134	-0.051	0.033	-0.062	0.056	0.259	0.391351	0.348867	0.397542	0.0389623	-0.189	0.016	0.135	0.447	0.119074	0.0136953	0.000132825	No	Yes	Yes	Yes
M39760	0.050	0.019	0.034	-0.168	-0.176	0.561639	0.31059	0.122066	0.0711741	0.080	0.125	-0.136	-0.382	0.474363	0.132782	0.00112763	No	Yes	Yes	Yes
M1651	-0.087	0.080	0.071	-0.061	-0.074	0.662504	0.0758034	0.0985755	0.176604	-0.130	0.172	-0.022	0.102	0.0925188	0.106634	0.227995	No	Yes	Yes	Yes
M32401	0.137	0.139	-0.151	-0.181	-0.360	0.720754	0.00305343	0.0338807	0.000303777	0.146	-0.263	0.101	-0.064	0.0300199	0.24647	0.067445	No	Yes	Yes	Yes
M42109	0.178	0.026	-0.127	-0.148	-0.243	0.219829	0.00514995	0.0412015	0.0190389	0.083	0.096	-0.228	-0.184	0.515713	0.0486569	0.0708633	No	Yes	Yes	Yes
M1564	-0.022	-0.124	0.134	-0.086	0.242	0.620742	0.0782365	0.43401	0.0597655	-0.090	0.166	-0.113	0.110	0.14816	0.413606	0.0946222	No	Yes	Yes	Yes
M54724	-0.077	-0.042	-0.045	0.076	0.595	0.645881	0.255138	0.149422	1.94088e-05	-0.111	0.047	0.141	0.080	0.248937	0.0535129	0.106695	No	Yes	Yes	Yes
M46173	-0.162	-0.180	0.173	0.124	0.666	0.677606	0.00236966	0.0224774	3.13604e-06	-0.235	0.032	0.117	0.606	0.093756	0.00883539	9.79374e-07	No	Yes	Yes	Yes
M1643	-0.034	-0.031	0.042	-0.069	0.244	0.682451	0.198386	0.309839	0.0769237	-0.098	0.098	-0.038	0.187	0.114584	0.13226	0.0290769	No	Yes	Yes	Yes
M528	-0.056	-0.074	0.042	0.041	0.347	0.684812	0.0459591	0.0242458	9.58049e-05	-0.230	0.046	0.290	0.288	0.136981	7.0805e-05	7.46867e-05	No	Yes	Yes	Yes
M32980	-0.348	-0.003	0.272	0.083	0.532	0.00874363	1.78569e-07	0.000417059	2.97559e-06	-0.356	0.090	0.422	0.442	0.0176089	4.34424e-07	2.23662e-06	No	Yes	Yes	Yes
M37202	-0.291	0.023	0.125	0.332	0.303	0.027296	4.44238e-05	5.69716e-05	0.000259823	-0.255	0.009	0.438	0.242	0.103396	1.66538e-06	0.00108814	No	Yes	Yes	Yes
M57467	-0.346	-0.017	0.207	0.229	0.587	0.0286205	7.43912e-07	9.85358e-05	5.38804e-08	-0.216	-0.047	0.324	0.406	0.243781	7.03736e-05	3.1876e-05	No	Yes	Yes	Yes
M54945	-0.234	0.057	0.000	0.233	0.528	0.0329171	0.0195991	0.00177414	1.92265e-05	-0.142	-0.014	0.135	0.348	0.360572	0.0408132	0.00540823	No	Yes	Yes	Yes
M53010	0.300	-0.008	-0.068	-0.325	-0.639	0.0329171	0.0010779	5.79373e-05	1.78517e-06	0.134	0.123	-0.295	-0.330	0.55325	0.00262506	0.0162184	No	Yes	Yes	Yes
M1358	-0.284	0.064	0.158	0.160	0.251	0.0737334	0.0010779	0.00798309	0.00922513	-0.337	0.126	0.298	0.478	0.0176089	8.00492e-06	1.46963e-06	No	Yes	Yes	Yes
M49617	0.366	0.104	-0.177	-0.474	-0.753	0.077461	3.69231e-07	3.35772e-08	5.81222e-09	0.092	0.053	-0.146	-0.239	0.439293	0.0245045	0.0238404	No	Yes	Yes	Yes
M52616	0.258	0.042	-0.061	-0.369	-0.592	0.0814577	0.00429618	1.05288e-05	1.33449e-06	0.118	0.072	-0.267	-0.194	0.491649	0.0057845	0.0632238	No	Yes	Yes	Yes
M62557	-0.178	0.025	-0.005	0.232	0.403	0.0823701	0.00570893	0.0044662	0.000142956	-0.070	0.047	0.088	0.010	0.225406	0.0875416	0.267045	No	Yes	Yes	Yes
M61843	-0.160	0.003	0.143	0.167	-0.053	0.0896197	8.22106e-05	0.00665681	0.0321176	-0.172	0.074	0.228	0.104	0.0300199	0.00234434	0.0278917	No	Yes	Yes	Yes
M52452	0.217	-0.041	-0.047	-0.236	-0.321	0.0896197	0.00779494	0.000430077	0.00308618	0.079	-0.008	-0.211	0.053	0.521808	0.0151363	0.4237	No	Yes	Yes	Yes
M62277	0.317	0.081	-0.137	-0.319	-0.830	0.0986124	1.78155e-05	2.54663e-05	8.90157e-10	0.211	0.123	-0.394	-0.459	0.423619	1.19891e-05	8.21404e-05	No	Yes	Yes	Yes
M62921	-0.258	-0.002	0.118	0.302	0.318	0.103979	0.000302042	0.000161388	0.000828731	-0.234	0.103	0.330	0.109	0.0841663	0.000191283	0.035857	No	Yes	Yes	Yes
M37210	-0.179	0.053	0.135	0.175	-0.152	0.104106	0.00328742	0.0158433	0.327604	-0.203	0.043	0.361	0.090	0.14816	0.000131174	0.0404256	No	Yes	Yes	Yes
M57810	-0.201	0.053	0.077	0.140	0.240	0.111296	0.0043095	0.00888318	0.0105476	-0.246	0.133	0.133	0.385	0.0217434	0.00823907	8.21404e-05	No	Yes	Yes	Yes
M37211	-0.179	0.082	0.052	0.268	-0.100	0.115025	0.0276031	0.00338793	0.289011	-0.163	-0.078	0.325	0.285	0.394988	0.000781256	0.0157178	No	Yes	Yes	Yes
M62152	0.352	0.121	-0.220	-0.378	-0.749	0.115025	7.51323e-07	9.06618e-07	8.30831e-10	0.223	0.046	-0.297	-0.473	0.354277	0.00021501	0.000609162	No	Yes	Yes	Yes
M38165	-0.174	0.074	0.085	0.070	0.105	0.115957	0.019799	0.102609	0.0748052	-0.232	0.077	0.288	0.228	0.0709472	0.000205879	0.00167326	No	Yes	Yes	Yes
M39378	-0.194	-0.013	0.050	0.251	0.395	0.115957	0.0165612	0.0078996	0.00558784	-0.103	-0.075	0.164	0.305	0.541648	0.0806887	0.0508938	No	Yes	Yes	Yes
M52433	0.293	0.074	-0.128	-0.378	-0.623	0.115957	4.44238e-05	1.82962e-05	6.54374e-08	0.197	0.067	-0.285	-0.445	0.330858	0.000245195	0.00133882	No	Yes	Yes	Yes
M53262	0.208	-0.044	0.022	-0.246	-0.520	0.120986	0.0555696	0.00219933	2.49693e-05	0.076	0.132	-0.172	-0.328	0.411007	0.100048	0.0211478	No	Yes	Yes	Yes
M52748	0.265	0.066	-0.060	-0.445	-0.603	0.127708	0.000647861	6.07505e-07	9.09585e-06	0.166	-0.079	-0.241	-0.051	0.123075	0.0108802	0.173029	No	Yes	Yes	Yes
M61505	0.330	0.068	-0.212	-0.335	-0.526	0.1321	1.12598e-06	1.96925e-06	1.48621e-07	-0.016	0.127	0.036	-0.296	0.361547	0.31585	0.0374248	No	Yes	Yes	Yes
M52634	-0.200	0.029	-0.057	0.336	0.526	0.134577	0.0998265	0.000179038	6.74032e-05	-0.109	-0.072	0.112	0.396	0.525439	0.109669	0.00325287	No	Yes	Yes	Yes
M46325	0.118	-0.073	-0.099	-0.007	0.119	0.136593	0.00945681	0.151658	0.289011	0.123	-0.163	0.008	-0.076	0.0806329	0.183867	0.155814	No	Yes	Yes	Yes
M39271	0.302	0.088	-0.084	-0.432	-0.806	0.136593	0.000352092	4.99979e-07	9.00441e-10	0.172	0.020	-0.328	-0.177	0.183293	0.000303434	0.0208136	No	Yes	Yes	Yes
M37506	0.267	0.052	-0.028	-0.400	-0.754	0.155871	0.00406082	4.32297e-06	5.81222e-09	0.170	0.171	-0.363	-0.473	0.561231	0.000167319	0.000639626	No	Yes	Yes	Yes
M63251	-0.138	0.041	-0.013	0.273	0.104	0.16058	0.0588211	0.000797204	0.0548251	-0.046	-0.101	0.180	0.130	0.47187	0.0664054	0.338371	No	Yes	Yes	Yes
M46172	-0.136	0.072	0.112	-0.038	0.005	0.16951	0.0126505	0.127946	0.191449	-0.106	0.071	0.149	-0.010	0.301188	0.0445022	0.316987	No	Yes	Yes	Yes
M38102	-0.172	0.051	0.125	0.050	0.068	0.174979	0.00779494	0.113849	0.0902076	-0.258	0.138	0.229	0.267	0.0300199	0.000294451	0.00117439	No	Yes	Yes	Yes
M33972	-0.214	0.044	0.193	0.001	0.124	0.182453	0.000844355	0.125729	0.0610765	-0.243	0.086	0.256	0.292	0.0709472	0.000231378	0.000259455	No	Yes	Yes	Yes
M52677	0.222	0.044	-0.063	-0.333	-0.475	0.185179	0.00156181	7.73529e-05	0.000717487	0.204	-0.176	-0.163	-0.081	0.0295163	0.00899829	0.0955069	No	Yes	Yes	Yes
M37186	-0.201	0.000	0.105	0.182	0.278	0.192135	0.000933554	0.0211814	0.00471405	-0.145	-0.073	0.312	0.226	0.439003	0.00121271	0.0612099	No	Yes	Yes	Yes
M43264	-0.259	-0.083	0.188	0.233	0.504	0.20009	9.61202e-05	0.000181944	4.44509e-06	-0.231	0.191	0.190	0.103	0.0261342	0.0025787	0.0127786	No	Yes	Yes	Yes
M53258	0.213	0.008	-0.053	-0.212	-0.522	0.210984	0.0215793	0.00679245	3.72805e-05	0.148	0.176	-0.313	-0.480	0.514802	0.00160471	0.000235857	No	Yes	Yes	Yes
M62922	-0.159	0.077	0.022	0.206	0.038	0.210984	0.0499413	0.0182996	0.198096	-0.135	0.002	0.247	0.112	0.436171	0.00775439	0.106695	No	Yes	Yes	Yes
M62851	0.222	0.041	-0.058	-0.241	-0.635	0.210984	0.00821024	0.00135679	2.94574e-06	0.167	0.159	-0.373	-0.418	0.509871	0.000205879	0.000923862	No	Yes	Yes	Yes
M57513	0.227	-0.004	-0.150	-0.086	-0.375	0.211292	9.61202e-05	0.0266423	0.000643797	0.148	-0.038	-0.189	-0.164	0.15261	0.0120937	0.0612099	No	Yes	Yes	Yes
M21239	-0.202	-0.004	0.134	0.075	0.363	0.21347	0.00178055	0.125592	0.00162177	-0.120	-0.024	0.179	0.223	0.378245	0.0230591	0.0289992	No	Yes	Yes	Yes
M1110	-0.239	-0.048	0.318	0.006	0.133	0.213674	7.43912e-07	0.0402479	0.0150406	-0.252	0.093	0.286	0.266	0.0504868	0.000587343	0.00234555	No	Yes	Yes	Yes
M33961	0.292	0.111	-0.097	-0.394	-0.864	0.216142	0.00105835	3.54935e-07	6.73701e-10	0.204	-0.020	-0.298	-0.241	0.248937	0.000205879	0.028282	No	Yes	Yes	Yes
M37190	-0.224	-0.043	0.122	0.279	0.346	0.219829	0.00141758	0.00112954	0.000442106	-0.193	0.050	0.338	0.070	0.187144	0.000932873	0.0692995	No	Yes	Yes	Yes
M38296	-0.153	0.075	0.118	-0.017	0.011	0.219829	0.0289364	0.262023	0.209156	-0.196	0.102	0.204	0.164	0.116322	0.00216819	0.00546324	No	Yes	Yes	Yes
M32415	-0.190	0.068	0.103	0.015	0.227	0.219829	0.0234182	0.219308	0.0250721	-0.235	0.084	0.235	0.302	0.060883	0.000547036	0.00117532	No	Yes	Yes	Yes
M32562	-0.162	0.043	0.045	0.145	0.204	0.219829	0.0354439	0.0454944	0.0633688	-0.168	0.058	0.298	0.020	0.243781	0.00174296	0.185987	No	Yes	Yes	Yes
M39732	-0.255	-0.051	0.205	0.252	0.254	0.22005	5.76758e-05	0.00143035	0.00134824	-0.245	0.154	0.176	0.263	0.0300199	0.00375173	0.0028219	No	Yes	Yes	Yes
M57453	0.258	0.066	-0.068	-0.333	-0.724	0.221093	0.00429618	5.80681e-05	6.01447e-07	0.228	0.104	-0.300	-0.620	0.267129	0.000146275	3.75222e-06	No	Yes	Yes	Yes
M1336	-0.248	0.004	0.232	0.058	0.211	0.221093	9.61202e-05	0.044714	0.00695777	-0.342	0.116	0.353	0.436	0.0176089	2.93999e-06	3.44761e-06	No	Yes	Yes	Yes
M1121	-0.199	0.024	0.168	0.040	0.163	0.231243	0.00188739	0.0906687	0.0326876	-0.259	0.078	0.268	0.354	0.060883	0.000406739	0.000170563	No	Yes	Yes	Yes
M37209	-0.155	0.017	0.052	0.153	0.235	0.232277	0.0324772	0.0298486	0.0062598	-0.117	-0.027	0.272	0.076	0.424142	0.00680924	0.212756	No	Yes	Yes	Yes
M44681	-0.123	0.047	0.051	0.138	-0.012	0.236322	0.0644181	0.0706662	0.199036	-0.099	0.033	0.166	0.032	0.269886	0.0214339	0.0946222	No	Yes	Yes	Yes
M17805	-0.238	0.003	0.235	0.045	0.169	0.236322	0.000123404	0.0633378	0.0307813	-0.276	0.093	0.284	0.356	0.0433956	7.03736e-05	0.00012928	No	Yes	Yes	Yes
M52435	0.265	0.093	-0.078	-0.373	-0.763	0.237193	0.00105835	0.000181944	1.72564e-09	0.213	0.055	-0.311	-0.432	0.276171	9.09328e-05	0.00103566	No	Yes	Yes	Yes
M54970	-0.178	0.015	-0.044	0.337	0.427	0.237942	0.152192	0.000711751	0.00196128	-0.147	0.015	0.081	0.378	0.30571	0.0924531	0.00237923	No	Yes	Yes	Yes
M62984	0.247	0.083	-0.065	-0.447	-0.565	0.244419	0.0048175	9.22083e-07	6.01447e-07	0.195	0.088	-0.282	-0.493	0.497469	0.000470282	0.000153547	No	Yes	Yes	Yes
M42395	-0.008	0.095	-0.012	-0.165	-0.031	0.244419	0.043462	0.397474	0.0627068	-0.122	-0.031	0.141	0.303	0.397329	0.0486569	0.0176557	No	Yes	Yes	Yes
M57479	0.241	0.027	0.023	-0.361	-0.785	0.244579	0.0452582	0.000437011	5.1486e-08	0.241	0.003	-0.215	-0.558	0.136981	0.000344056	1.36588e-05	No	Yes	Yes	Yes
M33587	-0.194	0.048	0.118	0.066	0.188	0.246283	0.0202171	0.108772	0.0419194	-0.247	0.130	0.212	0.272	0.0405985	0.000453738	0.00112763	No	Yes	Yes	Yes
M52285	-0.229	0.001	0.233	0.036	0.159	0.247719	0.000142428	0.10937	0.0292962	-0.304	0.123	0.284	0.388	0.0252743	2.72682e-05	3.34123e-05	No	Yes	Yes	Yes
M35819	-0.102	0.087	0.066	-0.068	0.001	0.25707	0.0896945	0.454594	0.351034	-0.134	0.007	0.152	0.243	0.358217	0.0596672	0.0313028	No	Yes	Yes	Yes
M37192	-0.168	0.001	0.080	0.166	0.233	0.258853	0.0134077	0.044714	0.0154777	-0.121	-0.002	0.230	0.096	0.385	0.0277386	0.185862	No	Yes	Yes	Yes
M52449	-0.184	-0.044	0.139	0.195	0.228	0.258853	0.00214361	0.0102146	0.00907893	-0.125	0.045	0.097	0.205	0.248249	0.173008	0.0735122	No	Yes	Yes	Yes
M52938	-0.103	0.034	0.008	0.154	0.081	0.259069	0.149629	0.0314086	0.120238	-0.088	-0.031	0.067	0.293	0.474118	0.157381	0.0142851	No	Yes	Yes	Yes
M52726	0.091	-0.028	-0.062	0.003	-0.097	0.259069	0.0191398	0.270909	0.169533	-0.056	0.096	-0.118	0.158	0.162848	0.35089	0.0602712	No	Yes	Yes	Yes
M52461	-0.120	0.046	0.131	-0.090	0.044	0.262714	0.0150757	0.459666	0.130953	-0.173	0.106	0.141	0.167	0.0504868	0.0265114	0.0390536	No	Yes	Yes	Yes
M21184	-0.223	-0.033	0.071	0.311	0.439	0.264417	0.00766306	0.000517221	0.000734029	-0.180	-0.003	0.182	0.386	0.251949	0.00742209	0.000977965	No	Yes	Yes	Yes
M37203	-0.173	0.002	0.092	0.264	0.050	0.272262	0.0147643	0.00759818	0.152171	-0.159	0.018	0.356	-0.005	0.331574	0.000854914	0.243476	No	Yes	Yes	Yes
M57659	0.160	-0.004	-0.233	0.126	-0.077	0.274712	0.00064891	0.422122	0.0678489	0.083	0.087	-0.208	-0.189	0.555896	0.0864376	0.125402	No	Yes	Yes	Yes
M42450	-0.207	-0.042	0.243	0.038	0.188	0.277015	8.22106e-05	0.108651	0.0105062	-0.161	0.029	0.191	0.230	0.243781	0.0303405	0.0223904	No	Yes	Yes	Yes
M33971	-0.185	0.015	0.219	-0.061	0.105	0.28031	0.000647861	0.241477	0.05567	-0.240	0.076	0.292	0.251	0.0925188	0.00019589	0.00197549	No	Yes	Yes	Yes
M35718	-0.233	-0.042	0.273	0.064	0.159	0.280559	1.78155e-05	0.0389543	0.018982	-0.306	0.094	0.352	0.358	0.0300199	1.81148e-05	0.000132825	No	Yes	Yes	Yes
M52495	0.247	0.100	-0.151	-0.297	-0.555	0.282236	0.000137952	0.000705655	2.22189e-06	0.119	0.055	-0.222	-0.226	0.49106	0.00327339	0.049955	No	Yes	Yes	Yes
M52470	-0.178	-0.001	0.121	0.063	0.306	0.292244	0.0023337	0.165736	0.00390824	-0.228	0.023	0.272	0.364	0.116322	0.000897069	9.98685e-05	No	Yes	Yes	Yes
M57483	0.190	0.051	-0.060	-0.225	-0.539	0.292244	0.0175141	0.0096038	1.3152e-05	0.130	0.023	-0.177	-0.260	0.424142	0.0190783	0.0508938	No	Yes	Yes	Yes
M52984	-0.178	-0.037	0.103	0.047	0.551	0.296542	0.00301793	0.0531882	2.82013e-05	-0.104	0.107	-0.012	0.144	0.205559	0.23756	0.0986846	No	Yes	Yes	Yes
M36754	0.045	-0.084	0.098	-0.257	0.173	0.301459	0.304186	0.0211814	0.155249	-0.137	0.064	0.235	-0.009	0.14059	0.00759924	0.181901	No	Yes	Yes	Yes
M46798	-0.199	-0.057	0.032	0.353	0.505	0.304609	0.0277657	0.000244584	9.78413e-05	-0.089	-0.019	0.061	0.278	0.561231	0.0920662	0.0245876	No	Yes	Yes	Yes
M36749	0.151	-0.021	-0.108	0.023	-0.275	0.30506	0.0122969	0.20206	0.00586267	0.189	0.070	-0.279	-0.430	0.482658	0.00151828	0.00140521	No	Yes	Yes	Yes
M32504	-0.177	-0.008	0.240	-0.020	0.006	0.30506	9.61202e-05	0.135269	0.0711741	-0.226	0.153	0.143	0.246	0.0300199	0.0118488	0.00380649	No	Yes	Yes	Yes
M62873	-0.054	-0.136	0.156	0.004	0.220	0.30506	0.0165612	0.313616	0.151573	-0.063	0.084	-0.149	0.258	0.301188	0.333872	0.0204723	No	Yes	Yes	Yes
M12261	-0.145	0.033	0.035	0.052	0.350	0.30506	0.043462	0.171502	0.00323462	-0.116	-0.022	0.081	0.351	0.389782	0.124421	0.00561224	No	Yes	Yes	Yes
M37184	-0.156	-0.011	0.040	0.194	0.333	0.307742	0.046657	0.0096151	0.00397158	-0.121	-0.014	0.269	0.063	0.324657	0.00924258	0.163205	No	Yes	Yes	Yes
M61840	-0.202	-0.026	0.143	0.190	0.234	0.315153	0.00123812	0.00432168	0.00818549	-0.149	0.087	0.118	0.158	0.14816	0.044251	0.0412695	No	Yes	Yes	Yes
M42398	0.252	0.109	-0.135	-0.386	-0.525	0.315153	0.000703881	4.40844e-06	1.31399e-05	0.068	0.007	-0.189	0.021	0.488921	0.0277386	0.427982	No	Yes	Yes	Yes
M62526	-0.137	-0.032	0.085	-0.064	0.580	0.315153	0.0113476	0.23112	4.03939e-05	-0.133	0.180	0.006	0.051	0.0435988	0.16055	0.11623	No	Yes	Yes	Yes
M57482	0.238	0.081	-0.067	-0.329	-0.702	0.315153	0.00828246	0.00046984	1.11373e-07	0.214	0.019	-0.258	-0.431	0.238505	0.000883667	0.00141235	No	Yes	Yes	Yes
M61700	-0.155	-0.017	-0.002	0.269	0.391	0.326466	0.0588211	0.00230008	0.000730685	-0.195	0.034	0.200	0.327	0.0504868	0.00109001	8.21404e-05	No	Yes	Yes	Yes
M52431	-0.204	-0.044	0.084	0.251	0.441	0.326466	0.00947011	0.00312747	0.000186793	-0.208	0.057	0.243	0.255	0.114584	0.00172146	0.00683982	No	Yes	Yes	Yes
M52465	0.029	-0.079	-0.074	0.057	0.375	0.331851	0.158206	0.433098	0.0433861	-0.125	0.188	-0.166	0.266	0.060883	0.360037	0.0321955	No	Yes	Yes	Yes
M32417	-0.112	-0.004	0.083	0.126	0.038	0.335192	0.0313028	0.0597989	0.0935444	-0.091	0.157	-0.024	-0.002	0.0925188	0.260946	0.264708	No	Yes	Yes	Yes
M52970	-0.145	0.015	0.054	-0.082	0.576	0.335192	0.0597996	0.405181	8.03921e-05	-0.131	0.160	0.083	-0.028	0.0725292	0.0873359	0.354838	No	Yes	Yes	Yes
M35253	0.144	0.014	0.008	-0.281	-0.328	0.339551	0.112542	0.00387318	0.00803216	0.150	-0.084	-0.152	-0.117	0.21434	0.0166736	0.0483057	No	Yes	Yes	Yes
M18497	-0.202	-0.054	0.080	0.251	0.488	0.344033	0.00860751	0.00595876	0.000417734	-0.130	-0.055	0.206	0.291	0.475019	0.0324075	0.0214756	No	Yes	Yes	Yes
M52610	0.087	-0.074	0.072	-0.120	-0.204	0.346229	0.334589	0.121189	0.0524133	0.038	0.201	-0.248	-0.236	0.216807	0.0154817	0.141017	No	Yes	Yes	Yes
M57421	0.253	0.121	-0.148	-0.287	-0.694	0.346917	0.000703881	0.000300353	1.30361e-07	0.221	0.013	-0.304	-0.373	0.315214	0.000953019	0.000211427	No	Yes	Yes	Yes
M52929	-0.187	-0.052	0.106	0.322	0.190	0.3492	0.000955472	0.000437011	0.0252201	-0.078	-0.046	0.169	0.135	0.572243	0.0489837	0.193268	No	Yes	Yes	Yes
M33997	0.225	0.033	-0.091	-0.282	-0.421	0.3492	0.000886664	0.000273474	0.000402003	0.132	-0.008	-0.231	-0.111	0.364016	0.0373672	0.101511	No	Yes	Yes	Yes
M31591	-0.117	0.015	0.114	0.017	0.046	0.362351	0.0131136	0.306303	0.134279	-0.079	0.024	0.181	-0.042	0.417225	0.0664054	0.433787	No	Yes	Yes	Yes
M62951	0.054	-0.069	-0.107	0.078	0.305	0.368022	0.088093	0.464015	0.114846	-0.049	-0.056	-0.048	0.386	0.548399	0.361996	0.0201258	No	Yes	Yes	Yes
M57474	0.140	0.000	0.071	-0.245	-0.559	0.369149	0.272621	0.0490459	2.11638e-05	0.146	-0.011	-0.179	-0.235	0.233826	0.017895	0.0215148	No	Yes	Yes	Yes
M61871	0.159	0.056	-0.121	-0.098	-0.380	0.371	0.0119689	0.060136	0.00130363	0.105	-0.078	-0.010	-0.187	0.286959	0.1516	0.0724573	No	Yes	Yes	Yes
M57422	0.223	0.059	-0.074	-0.271	-0.603	0.381475	0.0126601	0.000629368	4.44255e-06	0.034	0.065	-0.191	0.017	0.579572	0.041349	0.413399	No	Yes	Yes	Yes
M57448	0.179	0.046	-0.117	-0.166	-0.343	0.382187	0.00186647	0.00252653	0.000921053	0.115	0.155	-0.264	-0.383	0.559458	0.021345	0.002209	No	Yes	Yes	Yes
M1114	-0.087	0.010	-0.051	0.048	0.506	0.382187	0.317118	0.397198	9.34357e-05	-0.100	-0.014	0.028	0.355	0.351153	0.1644	0.00319688	No	Yes	Yes	Yes
M33969	-0.132	-0.002	0.195	-0.088	0.046	0.386123	0.000455633	0.34175	0.162155	-0.205	0.073	0.241	0.207	0.135814	0.00636459	0.0100348	No	Yes	Yes	Yes
M42463	0.227	0.110	-0.138	-0.295	-0.546	0.388549	0.00151876	0.00046984	8.53133e-06	0.063	0.150	-0.208	-0.268	0.389782	0.0265114	0.0462027	No	Yes	Yes	Yes
M37455	0.268	0.116	-0.122	-0.345	-0.751	0.394145	0.00064891	2.54663e-05	4.29629e-07	0.110	-0.026	-0.091	-0.203	0.282607	0.103443	0.0350005	No	Yes	Yes	Yes
M57515	0.082	-0.047	-0.132	0.053	0.210	0.398188	0.0152465	0.457359	0.30303	-0.095	-0.118	0.183	0.346	0.514802	0.0602609	0.00869853	No	Yes	Yes	Yes
M53223	-0.143	-0.014	0.151	0.010	0.163	0.401102	0.0066633	0.155146	0.0753667	-0.119	0.077	0.128	0.055	0.249689	0.0180762	0.121225	No	Yes	Yes	Yes
M36602	0.101	-0.018	-0.047	-0.121	-0.040	0.401102	0.093063	0.0737602	0.191449	-0.067	0.057	-0.023	0.144	0.283682	0.284337	0.080683	No	Yes	Yes	Yes
M61865	-0.017	-0.167	0.058	0.178	0.256	0.403932	0.17942	0.127927	0.0722879	-0.067	-0.057	0.268	-0.028	0.503418	0.00242707	0.18146	No	Yes	Yes	Yes
M52437	0.176	0.027	0.099	-0.357	-0.760	0.407171	0.283052	0.000465021	8.31818e-08	0.202	0.057	-0.283	-0.442	0.251061	0.000472548	0.000977965	No	Yes	Yes	Yes
M31787	0.130	0.022	-0.051	-0.114	-0.345	0.407573	0.0797795	0.0729909	0.00259159	0.076	0.150	-0.258	-0.235	0.417158	0.00630121	0.0235131	No	Yes	Yes	Yes
M47132	-0.143	-0.032	-0.022	0.316	0.393	0.411358	0.134891	0.00230008	0.00163598	-0.049	-0.063	0.178	0.056	0.561509	0.0664054	0.300332	No	Yes	Yes	Yes
M57477	0.179	0.038	-0.030	-0.207	-0.577	0.413273	0.0482063	0.0237753	2.9433e-05	0.196	0.073	-0.252	-0.505	0.324769	0.00168252	0.00012928	No	Yes	Yes	Yes
M38768	-0.101	0.046	0.135	-0.114	-0.024	0.415376	0.0476354	0.50268	0.346057	-0.142	0.087	0.146	0.090	0.14059	0.02503	0.0470458	No	Yes	Yes	Yes
M52447	-0.159	-0.055	0.029	0.146	0.650	0.415376	0.0489208	0.0173658	7.20163e-06	-0.222	0.040	0.151	0.488	0.124444	0.0205553	0.000121313	No	Yes	Yes	Yes
M52436	0.211	0.101	-0.092	-0.310	-0.583	0.415376	0.00160508	0.000371395	3.13604e-06	0.101	0.061	-0.247	-0.135	0.561561	0.00630121	0.140607	No	Yes	Yes	Yes
M52604	-0.127	0.010	-0.039	0.160	0.464	0.416343	0.234149	0.201753	0.000390008	-0.177	-0.006	0.153	0.428	0.248249	0.0170117	0.000962008	No	Yes	Yes	Yes
M54966	-0.203	-0.036	0.041	0.252	0.566	0.418871	0.0404927	0.00814871	1.63085e-05	-0.143	0.033	0.097	0.298	0.207301	0.0909897	0.0134372	No	Yes	Yes	Yes
M31932	0.250	0.146	-0.163	-0.422	-0.500	0.418871	7.39529e-05	1.85065e-05	8.92613e-05	0.204	-0.038	-0.128	-0.457	0.197271	0.00243791	4.16962e-05	No	Yes	Yes	Yes
M62918	-0.172	-0.047	0.188	0.026	0.271	0.420788	0.00127469	0.139445	0.00818549	-0.121	0.115	0.146	-0.051	0.130397	0.0142162	0.323642	No	Yes	Yes	Yes
M17769	-0.068	0.026	-0.087	0.206	0.218	0.420788	0.327326	0.0832629	0.0627068	-0.157	0.016	0.117	0.358	0.315942	0.0683692	0.00235886	No	Yes	Yes	Yes
M33447	-0.144	0.001	0.233	-0.142	0.035	0.436134	0.00133841	0.461447	0.160143	-0.210	0.095	0.225	0.201	0.0992096	0.00212322	0.00794464	No	Yes	Yes	Yes
M40708	0.113	0.139	-0.027	-0.318	-0.496	0.436134	0.169823	0.00954815	0.00247221	0.088	0.078	-0.009	-0.491	0.57526	0.31025	0.000505172	No	Yes	Yes	Yes
M52982	-0.145	-0.039	0.009	0.260	0.403	0.436134	0.0958559	0.00252653	0.00181912	-0.182	0.010	0.191	0.350	0.130397	0.012808	0.00142339	No	Yes	Yes	Yes
M34035	-0.173	-0.050	0.242	-0.022	0.153	0.440497	9.61202e-05	0.145982	0.0612688	-0.231	0.069	0.253	0.295	0.060883	0.000883667	0.00119622	No	Yes	Yes	Yes
M21232	-0.114	-0.014	0.025	0.164	0.246	0.453667	0.0916615	0.0416164	0.0205854	-0.058	-0.001	0.086	0.084	0.439003	0.157411	0.0964447	No	Yes	Yes	Yes
M19263	-0.200	-0.066	0.019	0.239	0.786	0.453667	0.0375702	0.00665681	1.28129e-08	-0.265	0.022	0.225	0.571	0.085921	0.00232267	9.79374e-07	No	Yes	Yes	Yes
M54907	-0.178	-0.047	0.128	0.128	0.360	0.466317	0.0132636	0.047639	0.00147137	-0.144	0.099	0.067	0.192	0.100964	0.0209672	0.0100117	No	Yes	Yes	Yes
M57652	-0.125	-0.022	0.240	-0.134	0.002	0.471329	0.000530468	0.491587	0.169533	-0.156	0.020	0.239	0.159	0.233826	0.00881091	0.0404256	No	Yes	Yes	Yes
M52464	-0.098	-0.034	-0.010	0.040	0.588	0.472801	0.134154	0.226626	9.24508e-05	-0.208	0.083	0.113	0.389	0.0925188	0.0337539	0.000552062	No	Yes	Yes	Yes
M57480	0.173	0.084	-0.066	-0.216	-0.579	0.474462	0.0267057	0.0224774	1.08711e-05	0.174	0.006	-0.208	-0.331	0.313275	0.00899874	0.00717596	No	Yes	Yes	Yes
M52689	-0.011	0.033	0.125	-0.172	-0.281	0.475263	0.0717284	0.217578	0.119976	0.094	0.003	-0.171	-0.090	0.354395	0.024669	0.104778	No	Yes	Yes	Yes
M42448	-0.162	-0.040	-0.049	0.255	0.724	0.475532	0.174115	0.00684514	1.33449e-06	-0.246	0.008	0.189	0.592	0.132891	0.00962135	1.3747e-06	No	Yes	Yes	Yes
M39609	-0.109	0.016	0.104	-0.066	0.178	0.484712	0.0125521	0.405181	0.0537105	-0.276	0.062	0.381	0.278	0.0461168	1.19891e-05	0.000461172	No	Yes	Yes	Yes
M18476	-0.180	-0.076	0.063	0.250	0.541	0.49088	0.042511	0.0181989	3.49811e-05	-0.114	-0.039	0.114	0.336	0.484149	0.138117	0.0081498	No	Yes	Yes	Yes
M45970	-0.139	-0.033	0.024	0.204	0.388	0.492926	0.0487433	0.0247183	0.00102945	-0.123	-0.111	0.209	0.394	0.505984	0.0285914	0.00237923	No	Yes	Yes	Yes
M61862	-0.021	-0.103	0.070	0.017	0.231	0.50532	0.156546	0.464015	0.0597655	-0.192	0.033	0.349	0.090	0.156962	4.17942e-05	0.0404256	No	Yes	Yes	Yes
M62069	-0.078	0.027	0.014	-0.013	0.239	0.517046	0.156073	0.354783	0.0321094	-0.070	0.081	0.091	-0.072	0.255584	0.0803434	0.355713	No	Yes	Yes	Yes
M1105	-0.151	-0.051	0.231	-0.022	0.093	0.517046	0.00064891	0.299741	0.102484	-0.214	0.078	0.218	0.266	0.0925188	0.00170678	0.0097137	No	Yes	Yes	Yes
M32346	-0.128	-0.059	0.089	0.130	0.313	0.526868	0.0713332	0.187657	0.0110483	-0.089	-0.011	0.061	0.257	0.45939	0.216332	0.0602585	No	Yes	Yes	Yes
M33955	0.213	0.108	-0.049	-0.358	-0.707	0.528314	0.0193564	1.91801e-05	2.597e-07	0.135	0.032	-0.227	-0.222	0.495889	0.00608512	0.0916581	No	Yes	Yes	Yes
M57663	-0.056	-0.055	0.069	-0.035	0.288	0.530773	0.12491	0.464571	0.0314499	-0.226	0.179	0.179	0.132	0.0157527	0.00243317	0.0060897	No	Yes	Yes	Yes
M34437	-0.118	-0.043	0.012	0.204	0.376	0.534722	0.09416	0.0282041	0.000953491	-0.146	-0.041	0.152	0.398	0.419066	0.0234477	0.000639626	No	Yes	Yes	Yes
M32807	-0.142	-0.047	0.125	0.137	0.186	0.534722	0.0313028	0.0763421	0.0458661	-0.171	0.159	0.184	-0.034	0.0437249	0.0141453	0.227995	No	Yes	Yes	Yes
M32599	-0.139	-0.086	0.076	0.152	0.491	0.541346	0.0234182	0.0186726	0.000249476	-0.146	0.122	0.107	0.082	0.0925188	0.0527659	0.160509	No	Yes	Yes	Yes
M52975	-0.158	-0.052	0.089	0.117	0.455	0.541346	0.0338498	0.0933844	0.000238829	-0.119	0.028	0.109	0.201	0.225188	0.0478491	0.0345327	No	Yes	Yes	Yes
M52633	-0.158	-0.069	0.022	0.293	0.492	0.54522	0.0900645	0.00559496	0.00297425	-0.059	0.019	-0.022	0.207	0.417158	0.347364	0.0737774	No	Yes	Yes	Yes
M57577	-0.118	-0.043	0.076	0.122	0.262	0.546831	0.0385489	0.0800224	0.0143792	-0.145	-0.049	0.186	0.360	0.407199	0.02503	0.00401691	No	Yes	Yes	Yes
M47154	0.180	0.093	-0.038	-0.289	-0.639	0.546831	0.0538076	0.0011552	4.10999e-06	0.108	0.008	-0.146	-0.192	0.486702	0.0924531	0.105101	No	Yes	Yes	Yes
M54955	-0.088	-0.007	-0.063	0.072	0.581	0.551808	0.346498	0.28155	0.000121301	-0.107	0.019	0.059	0.257	0.360572	0.162912	0.0267419	No	Yes	Yes	Yes
M62064	0.082	0.021	-0.016	-0.226	-0.052	0.555576	0.12752	0.0282947	0.253386	-0.022	0.167	0.000	-0.313	0.286677	0.363628	0.0737774	No	Yes	Yes	Yes
M21158	-0.156	-0.058	0.195	0.056	0.163	0.555576	0.000955472	0.093283	0.0432427	-0.216	0.161	0.128	0.212	0.0295163	0.00756152	0.0238404	No	Yes	Yes	Yes
M53209	0.012	-0.031	-0.113	0.037	0.443	0.555576	0.160927	0.49548	0.00266661	-0.098	0.126	-0.094	0.205	0.108898	0.383298	0.0865442	No	Yes	Yes	Yes
M62950	-0.126	-0.065	0.035	0.250	0.336	0.557348	0.0862368	0.0224774	0.00964979	-0.094	0.054	0.163	-0.033	0.30571	0.0473589	0.281721	No	Yes	Yes	Yes
M37187	-0.014	0.051	0.037	-0.286	0.190	0.557935	0.231372	0.0358781	0.149178	-0.013	0.141	0.041	-0.348	0.252798	0.349195	0.045311	No	Yes	Yes	Yes
M36747	0.087	0.016	-0.108	-0.110	0.103	0.557935	0.066801	0.139751	0.383679	0.093	0.006	-0.056	-0.267	0.389254	0.163551	0.0774228	No	Yes	Yes	Yes
M18467	-0.057	0.017	0.141	-0.095	-0.178	0.557935	0.0105442	0.51239	0.359329	-0.110	0.178	0.026	-0.059	0.0942923	0.277601	0.305308	No	Yes	Yes	Yes
M57369	0.193	0.103	-0.114	-0.277	-0.472	0.564028	0.00779494	0.000635123	0.00148135	0.196	0.144	-0.287	-0.618	0.46757	0.00110452	9.98685e-05	No	Yes	Yes	Yes
M57430	0.135	0.099	-0.154	-0.133	-0.260	0.565134	0.00151149	0.0417988	0.0103393	0.058	0.059	-0.108	-0.187	0.546383	0.104747	0.0646655	No	Yes	Yes	Yes
M52467	-0.117	-0.032	0.094	0.099	0.178	0.565134	0.0285655	0.178111	0.0639892	-0.167	0.008	0.158	0.352	0.246282	0.0355857	0.00233734	No	Yes	Yes	Yes
M52669	-0.008	-0.074	0.014	0.047	0.209	0.565134	0.360403	0.461812	0.0702815	-0.165	0.084	0.040	0.345	0.0683213	0.149124	0.00732595	No	Yes	Yes	Yes
M18494	-0.147	-0.072	0.111	0.192	0.268	0.567924	0.0281952	0.0649394	0.0406996	-0.123	-0.028	0.179	0.242	0.432027	0.0472916	0.0486831	No	Yes	Yes	Yes
M61867	-0.015	-0.085	-0.047	0.182	0.302	0.568908	0.322848	0.0783196	0.0300512	-0.043	-0.014	0.167	-0.062	0.417158	0.0375546	0.368307	No	Yes	Yes	Yes
M38271	0.085	0.023	0.002	-0.176	-0.230	0.568908	0.24362	0.0500264	0.0546672	-0.018	0.195	-0.044	-0.327	0.0709472	0.313926	0.267338	No	Yes	Yes	Yes
M52983	-0.192	-0.126	0.103	0.270	0.617	0.568908	0.0103341	0.00123162	4.10999e-06	-0.174	0.007	0.220	0.281	0.158641	0.00712775	0.00259116	No	Yes	Yes	Yes
M15122	-0.157	-0.026	0.245	-0.149	0.180	0.569293	0.00178055	0.464015	0.0319752	-0.196	0.041	0.178	0.347	0.168816	0.0212711	0.00108866	No	Yes	Yes	Yes
M35678	-0.041	-0.107	0.109	-0.030	0.268	0.573437	0.0998265	0.464015	0.0612347	-0.233	0.116	0.307	0.110	0.033094	0.000231378	0.0173528	No	Yes	Yes	Yes
M39835	-0.098	-0.051	0.005	0.155	0.414	0.578237	0.187382	0.0974387	0.00270688	-0.119	0.082	0.203	-0.068	0.119074	0.0211432	0.34865	No	Yes	Yes	Yes
M57514	0.039	-0.056	-0.083	0.145	0.122	0.578237	0.0897488	0.257906	0.277391	-0.081	-0.060	0.178	0.167	0.503418	0.0864655	0.101338	No	Yes	Yes	Yes
M62952	-0.095	-0.156	0.024	0.319	0.492	0.578237	0.218723	0.00481909	0.000389763	-0.158	-0.077	0.141	0.545	0.358217	0.0118386	7.11581e-05	No	Yes	Yes	Yes
M35675	-0.100	-0.081	0.192	0.073	-0.033	0.578237	0.0138086	0.28155	0.389295	-0.145	0.197	0.077	-0.052	0.0367595	0.0864376	0.364345	No	Yes	Yes	Yes
M45968	-0.104	-0.060	-0.009	0.197	0.465	0.578237	0.0502471	0.0633378	0.000348952	-0.094	0.008	0.041	0.263	0.338087	0.147486	0.00351351	No	Yes	Yes	Yes
M32412	-0.183	-0.073	0.131	0.158	0.430	0.579049	0.00283882	0.0117682	0.000433366	-0.141	-0.072	0.275	0.265	0.503157	0.00227443	0.00179431	No	Yes	Yes	Yes
M37073	-0.040	-0.107	0.098	-0.058	0.358	0.579049	0.063578	0.48444	0.00418301	-0.163	-0.013	0.261	0.227	0.240284	0.000628928	0.013904	No	Yes	Yes	Yes
M47153	0.103	0.016	0.092	-0.313	-0.410	0.579049	0.340612	0.00672605	0.00266661	0.089	0.151	-0.267	-0.275	0.451374	0.0100016	0.0476611	No	Yes	Yes	Yes
M57481	0.074	-0.011	0.029	0.000	-0.429	0.585908	0.266995	0.35945	0.00587578	0.171	-0.006	-0.152	-0.378	0.248937	0.0241567	0.00140521	No	Yes	Yes	Yes
M37478	-0.075	-0.012	0.022	0.021	0.297	0.590082	0.219738	0.354783	0.0318583	-0.145	-0.042	0.185	0.349	0.55325	0.0501399	0.0100348	No	Yes	Yes	Yes
M32492	0.105	0.041	-0.046	-0.327	0.033	0.590082	0.245749	0.00446508	0.182624	-0.100	0.118	-0.042	0.151	0.106492	0.11384	0.0260868	No	Yes	Yes	Yes
M42449	-0.008	-0.051	-0.111	0.094	0.521	0.590082	0.168076	0.362894	0.00300026	-0.140	0.060	0.001	0.367	0.293276	0.279051	0.00139387	No	Yes	Yes	Yes
M48182	-0.088	-0.044	0.129	0.009	0.101	0.594722	0.0234182	0.27442	0.187183	-0.128	0.090	0.132	0.051	0.234242	0.0327393	0.135674	No	Yes	Yes	Yes
M35436	0.084	0.039	0.039	-0.172	-0.438	0.594722	0.23795	0.0915425	0.00198106	-0.005	0.101	0.023	-0.253	0.400691	0.337588	0.0828962	No	Yes	Yes	Yes
M52615	0.113	0.065	-0.021	-0.157	-0.479	0.603352	0.12752	0.128428	0.000242321	0.145	0.092	-0.234	-0.390	0.358217	0.00242707	0.00431469	No	Yes	Yes	Yes
M53195	-0.045	-0.001	0.097	-0.099	0.013	0.607648	0.0834869	0.482266	0.273168	-0.119	-0.021	0.150	0.254	0.344532	0.0760623	0.0198371	No	Yes	Yes	Yes
M32457	-0.137	-0.096	0.202	0.091	0.137	0.608368	0.000762618	0.0632995	0.0426949	-0.199	0.138	0.141	0.187	0.0367595	0.00899829	0.0369296	No	Yes	Yes	Yes
M36776	-0.149	-0.047	0.046	0.159	0.486	0.608368	0.0555696	0.0177367	0.00085065	-0.131	-0.048	0.287	0.153	0.390762	0.01547	0.0743511	No	Yes	Yes	Yes
M18477	-0.059	-0.015	-0.027	0.050	0.369	0.622676	0.304186	0.309839	0.00785622	-0.101	0.042	-0.044	0.338	0.311534	0.344506	0.0081498	No	Yes	Yes	Yes
M62276	-0.091	-0.135	0.215	0.005	0.166	0.623345	0.00254789	0.253276	0.0771214	-0.135	0.137	-0.022	0.206	0.106492	0.114311	0.0313279	No	Yes	Yes	Yes
M1361	-0.063	0.008	0.123	-0.084	-0.060	0.624495	0.0621661	0.521044	0.389573	-0.139	0.059	0.124	0.179	0.216123	0.0601764	0.0383336	No	Yes	Yes	Yes
M33963	-0.092	-0.034	0.094	0.017	0.201	0.626127	0.112348	0.405884	0.0387548	-0.128	0.139	0.116	-0.038	0.135384	0.0454536	0.274443	No	Yes	Yes	Yes
M57595	0.208	0.159	-0.220	-0.250	-0.410	0.628713	0.000297829	0.00313767	0.000115383	0.148	0.104	-0.292	-0.344	0.58984	0.00756152	0.00725764	No	Yes	Yes	Yes
M531	-0.048	-0.095	0.034	-0.036	0.552	0.628713	0.180463	0.416567	0.00628587	-0.165	-0.070	0.285	0.333	0.313276	0.000480603	0.00461333	No	Yes	Yes	Yes
M48491	0.101	0.081	0.016	-0.146	-0.647	0.632935	0.293377	0.174928	4.44358e-06	0.181	0.013	-0.186	-0.407	0.230647	0.00923267	0.0010268	No	Yes	Yes	Yes
M48493	0.003	0.107	-0.052	-0.035	-0.197	0.636011	0.10655	0.21233	0.00942471	0.139	0.070	-0.232	-0.320	0.489988	0.00260397	0.0213989	No	Yes	Yes	Yes
M44675	-0.094	-0.040	0.186	-0.021	-0.059	0.64044	0.00328742	0.316532	0.288286	-0.150	0.224	-0.025	0.054	0.0300199	0.274186	0.131117	No	Yes	Yes	Yes
M38168	-0.110	-0.053	0.087	0.218	0.063	0.645881	0.046657	0.044714	0.1674	-0.130	0.089	0.211	-0.058	0.183988	0.0181752	0.224655	No	Yes	Yes	Yes
M34214	-0.141	-0.094	0.178	0.089	0.244	0.645881	0.00708104	0.113849	0.0205854	-0.171	0.003	0.229	0.267	0.195393	0.00243791	0.00843049	No	Yes	Yes	Yes
M39379	-0.085	-0.096	0.139	0.036	0.217	0.645881	0.025044	0.219105	0.111589	-0.095	-0.042	0.110	0.278	0.533227	0.168118	0.0608687	No	Yes	Yes	Yes
M54885	-0.106	-0.128	0.007	0.318	0.496	0.647977	0.120229	0.00266424	0.000254412	-0.158	-0.053	0.179	0.429	0.320703	0.00736655	0.000112286	No	Yes	Yes	Yes
M39730	-0.104	-0.044	0.114	0.092	0.098	0.662448	0.0138645	0.130559	0.199558	-0.238	0.160	0.155	0.257	0.0300199	0.00776549	0.00423135	No	Yes	Yes	Yes
M57512	0.080	0.045	-0.024	-0.108	-0.305	0.662448	0.124842	0.0543173	0.0205854	0.077	0.032	-0.102	-0.203	0.4915	0.223433	0.0975222	No	Yes	Yes	Yes
M1365	-0.052	0.027	0.117	-0.182	-0.007	0.662448	0.0843843	0.273978	0.29673	-0.190	0.109	0.174	0.169	0.0925188	0.00974745	0.019514	No	Yes	Yes	Yes
M61864	-0.077	-0.111	0.143	0.040	0.215	0.664731	0.0193925	0.410196	0.0378347	-0.110	0.085	0.211	-0.120	0.248249	0.0214339	0.427982	No	Yes	Yes	Yes
M62850	-0.083	-0.078	0.208	-0.107	0.101	0.670579	0.00206402	0.490426	0.182951	-0.132	0.098	0.069	0.146	0.143009	0.0277386	0.0479225	No	Yes	Yes	Yes
M32418	-0.027	0.013	0.150	-0.274	-0.052	0.67623	0.0561832	0.0689816	0.356682	-0.104	0.081	0.085	0.058	0.276171	0.0755856	0.116313	No	Yes	Yes	Yes
M44621	0.138	0.101	-0.043	-0.317	-0.405	0.67623	0.0738632	0.00236638	0.00281332	0.126	-0.074	-0.124	-0.097	0.244994	0.0859696	0.203831	No	Yes	Yes	Yes
M52466	-0.136	-0.104	0.002	0.265	0.649	0.67623	0.13642	0.00521521	5.75614e-06	-0.185	0.131	-0.047	0.436	0.0806329	0.181402	0.000760886	No	Yes	Yes	Yes
M62889	-0.101	-0.064	0.113	0.016	0.296	0.680674	0.0710102	0.303772	0.0275304	-0.114	0.059	0.196	-0.023	0.246282	0.02503	0.31777	No	Yes	Yes	Yes
M52446	-0.066	-0.042	-0.101	0.186	0.580	0.680925	0.297446	0.0606026	0.000489398	-0.163	0.008	0.066	0.478	0.315891	0.159937	0.000132825	No	Yes	Yes	Yes
M52974	-0.134	-0.132	0.115	0.184	0.455	0.684812	0.0282962	0.0734061	0.00172128	-0.154	0.074	0.173	0.122	0.229758	0.0380272	0.0477957	No	Yes	Yes	Yes
M19266	0.016	0.063	0.026	0.031	-0.488	0.693887	0.293377	0.521044	0.00085065	0.152	-0.110	-0.129	-0.098	0.183293	0.04709	0.15606	No	Yes	Yes	Yes
M37200	0.097	0.085	-0.001	-0.276	-0.364	0.704416	0.182976	0.0231072	0.0373538	0.111	0.053	-0.153	-0.300	0.432027	0.0267929	0.00545081	No	Yes	Yes	Yes
M57475	0.100	0.114	-0.080	-0.131	-0.435	0.704416	0.0645106	0.190983	0.00099821	0.111	0.034	-0.187	-0.202	0.417158	0.0211432	0.102631	No	Yes	Yes	Yes
M32328	-0.093	-0.026	0.107	-0.051	0.237	0.705507	0.00664326	0.201946	0.0908558	-0.135	0.098	0.058	0.172	0.188607	0.0252573	0.0439678	No	Yes	Yes	Yes
M53230	-0.108	-0.076	0.113	0.111	0.225	0.713847	0.069005	0.171087	0.0584296	-0.112	0.114	0.129	-0.059	0.134409	0.0410773	0.363612	No	Yes	Yes	Yes
M37059	-0.039	-0.022	-0.010	0.063	0.218	0.715064	0.344261	0.263898	0.0824573	-0.151	0.115	0.152	0.048	0.085921	0.0328379	0.0794978	No	Yes	Yes	Yes
M35669	-0.076	-0.056	0.109	-0.002	0.191	0.715064	0.0328592	0.457139	0.0748052	-0.201	0.122	0.230	0.096	0.0300199	0.00285952	0.0263057	No	Yes	Yes	Yes
M22053	-0.116	-0.082	0.167	0.067	0.149	0.715064	0.00607053	0.132774	0.0666067	-0.148	0.107	0.122	0.103	0.100964	0.0277748	0.142715	No	Yes	Yes	Yes
M52988	-0.122	-0.145	0.084	0.309	0.365	0.724071	0.0555696	0.0020289	0.00190956	-0.017	-0.059	0.190	-0.090	0.519318	0.0735974	0.426549	No	Yes	Yes	Yes
M32489	0.067	0.053	-0.026	-0.305	0.057	0.725086	0.266913	0.0477454	0.321451	-0.089	0.034	-0.022	0.278	0.143429	0.114469	0.0580405	No	Yes	Yes	Yes
M57554	0.197	-0.048	-0.094	-0.174	-0.122	0.052106	0.00679993	0.00619964	0.11475	0.071	0.076	-0.129	-0.240	0.58198	0.113683	0.0855093	No	Yes	Yes	Yes
M3155	0.050	-0.112	-0.045	0.042	0.318	0.18122	0.0991349	0.420984	0.0937492	-0.103	0.007	0.167	0.102	0.238071	0.0490537	0.193268	No	Yes	Yes	Yes
M35172	-0.172	-0.084	-0.010	0.289	0.749	0.321917	0.0365031	0.000181944	0.000227973	-0.062	0.069	0.029	0.021	0.313275	0.0916331	0.358268	No	Yes	Yes	Yes
M35114	-0.052	-0.137	0.024	0.233	0.343	0.431221	0.23464	0.0625477	0.0248523	-0.176	0.082	0.247	0.073	0.136981	0.00170678	0.0946222	No	Yes	Yes	Yes
M3147	-0.143	-0.042	-0.012	0.242	0.525	0.447763	0.070884	0.0068402	0.0154777	-0.194	-0.011	0.266	0.331	0.315891	0.00019589	0.000505172	No	Yes	Yes	Yes
M35137	-0.088	-0.164	0.071	0.247	0.426	0.482006	0.112542	0.0143976	0.00394714	-0.124	-0.061	0.220	0.261	0.334823	0.00625508	0.0479326	No	Yes	Yes	Yes
M555	0.041	-0.051	0.064	-0.023	-0.199	0.555576	0.284476	0.48444	0.0667416	-0.030	-0.102	0.081	0.227	0.519318	0.30047	0.079458	No	Yes	Yes	Yes
M55	-0.061	-0.097	0.067	0.123	0.235	0.654198	0.121015	0.0983543	0.0452916	-0.091	-0.049	0.134	0.246	0.555071	0.0833402	0.0442096	No	Yes	Yes	Yes
M1566	0.061	0.108	-0.091	-0.148	-0.151	0.682326	0.0700063	0.0906687	0.15374	0.020	0.107	0.025	-0.365	0.479201	0.383894	0.0325383	No	Yes	Yes	Yes
M35157	-0.161	-0.112	0.044	0.355	0.495	0.696058	0.0538076	0.00191211	0.000121452	-0.092	-0.007	0.162	0.105	0.343731	0.00756152	0.10672	No	Yes	Yes	Yes
M15650	-0.088	-0.119	0.001	0.331	0.370	0.696792	0.211274	0.00490369	0.00949496	-0.130	-0.048	0.216	0.259	0.366422	0.0100803	0.018241	No	Yes	Yes	Yes
M573	0.062	0.092	-0.099	-0.075	-0.177	0.699646	0.0647716	0.237196	0.105719	0.104	-0.071	0.026	-0.254	0.208649	0.178351	0.0195877	No	Yes	Yes	Yes
M601	-0.055	-0.040	-0.069	0.238	0.308	0.724071	0.338696	0.0472148	0.041249	-0.101	0.031	0.120	0.111	0.367858	0.0909897	0.144562	No	Yes	Yes	Yes
M35132	-0.027	-0.022	0.026	0.118	-0.069	0.725086	0.180952	0.0633378	0.328253	-0.076	-0.116	0.313	0.073	0.545384	0.0125542	0.186112	No	Yes	Yes	Yes
M62146	-0.131	-0.036	0.114	0.121	0.149	0.403932	0.0191914	0.0421597	0.0550721	-0.060	-0.064	0.178	0.100	0.556171	0.0561492	0.0737774	No	Yes	Yes	Yes
M40475	0.165	-0.041	-0.088	-0.139	-0.072	0.210984	0.0191914	0.0362457	0.108632	0.045	0.097	-0.057	-0.307	0.482366	0.279051	0.0442127	No	Yes	Yes	Yes
M40008	0.196	0.008	-0.109	-0.133	-0.353	0.219829	0.00688383	0.055237	0.00235846	0.090	0.049	-0.023	-0.409	0.48021	0.224368	0.00214738	No	Yes	Yes	Yes
M33949	0.285	0.100	-0.191	-0.364	-0.468	0.30506	9.14417e-05	2.20959e-05	4.08781e-05	0.226	-0.002	-0.247	-0.444	0.163896	0.000526235	2.92478e-05	No	Yes	Yes	Yes
M35126	0.103	0.008	-0.032	-0.258	0.012	0.386123	0.084262	0.00944703	0.28864	0.142	0.019	-0.215	-0.236	0.362693	0.0292184	0.046325	No	Yes	Yes	Yes
M33422	-0.170	-0.051	0.013	0.380	0.368	0.505604	0.0780092	0.000191684	0.00392112	-0.067	0.024	0.121	0.004	0.292036	0.0501457	0.328941	No	Yes	Yes	Yes
M18245	0.133	0.073	-0.140	-0.145	-0.171	0.565134	0.0165612	0.167903	0.148775	0.128	-0.030	-0.096	-0.251	0.283682	0.101443	0.0121317	No	Yes	Yes	Yes
M52925	0.080	0.018	-0.034	-0.212	0.014	0.616147	0.158206	0.0528289	0.31524	0.105	0.059	-0.197	-0.225	0.561561	0.0264077	0.0670784	No	Yes	Yes	Yes
M62864	-0.308	0.042	-0.079	0.403	0.974	0.012247	0.0269918	2.93909e-07	2.92901e-09	-0.294	-0.150	0.187	1.143	0.135814	1.21033e-05	2.22467e-12	No	Yes	Yes	Yes
M35101	-0.285	0.026	0.109	0.285	0.400	0.0286205	5.57719e-05	1.96925e-06	0.000113973	-0.170	-0.114	0.344	0.367	0.308484	7.03736e-05	0.000180399	No	Yes	Yes	Yes
M15749	0.322	0.042	-0.182	-0.467	-0.282	0.0678506	8.44704e-06	1.24772e-06	8.75874e-05	0.197	0.069	-0.349	-0.350	0.401916	0.000127744	0.000938825	No	Yes	Yes	Yes
M53231	-0.192	0.005	-0.014	0.322	0.440	0.117288	0.0487433	0.00243472	0.000137101	-0.051	-0.234	0.253	0.353	0.360572	0.0230591	0.00756051	No	Yes	Yes	Yes
M35320	0.280	0.055	-0.233	-0.151	-0.452	0.137636	4.28061e-06	0.00200609	4.13585e-05	0.193	-0.161	-0.142	-0.107	0.0643857	0.0267929	0.146625	No	Yes	Yes	Yes
M15753	0.238	0.071	-0.142	-0.310	-0.401	0.239491	0.000289621	0.000632753	2.9433e-05	0.215	-0.092	-0.271	-0.155	0.100964	0.00184596	0.0737015	No	Yes	Yes	Yes
M35322	0.129	-0.024	-0.168	-0.069	0.229	0.244419	0.00982021	0.194406	0.191449	0.115	-0.255	0.021	0.149	0.035322	0.240035	0.415775	No	Yes	Yes	Yes
M33935	-0.170	0.020	0.091	0.095	0.242	0.258853	0.0321042	0.173106	0.0218595	-0.097	0.036	0.041	0.207	0.197271	0.0927351	0.0477957	No	Yes	Yes	Yes
M48141	-0.147	-0.016	-0.076	0.298	0.586	0.258853	0.211274	0.000181944	0.000372287	-0.126	-0.118	0.106	0.576	0.487189	0.0559885	8.21404e-05	No	Yes	Yes	Yes
M57776	0.150	-0.001	-0.127	-0.258	0.182	0.30506	0.0023337	0.000613904	0.28977	0.060	0.098	-0.073	-0.337	0.439385	0.162912	0.00726741	No	Yes	Yes	Yes
M62297	-0.126	0.044	-0.012	0.141	0.251	0.326466	0.214358	0.108283	0.0516776	-0.158	0.068	0.175	0.151	0.248249	0.03179	0.100766	No	Yes	Yes	Yes
M48442	0.088	-0.043	-0.116	0.062	0.089	0.343587	0.0702214	0.489579	0.321726	-0.056	-0.112	0.175	0.204	0.429387	0.122523	0.0854338	No	Yes	Yes	Yes
M35527	0.071	-0.070	-0.122	0.203	0.075	0.354279	0.0496779	0.397161	0.308963	0.073	-0.247	0.004	0.311	0.0356257	0.297754	0.110233	No	Yes	Yes	Yes
M33173	0.054	-0.070	-0.029	0.133	-0.083	0.354279	0.0980085	0.503725	0.118017	0.128	-0.214	-0.086	0.170	0.035322	0.0680175	0.445856	No	Yes	Yes	Yes
M15336	0.107	0.020	0.009	-0.202	-0.307	0.371	0.104965	0.010777	0.00418301	0.142	-0.007	-0.122	-0.316	0.313275	0.0170117	0.00543572	No	Yes	Yes	Yes
M37445	0.145	0.030	-0.140	0.004	-0.301	0.415376	0.00949237	0.246758	0.00963931	0.067	-0.037	0.043	-0.224	0.379297	0.408729	0.0489452	No	Yes	Yes	Yes
M22206	0.117	-0.025	-0.077	-0.038	-0.108	0.453874	0.0623555	0.23804	0.0911239	0.109	0.053	-0.195	-0.226	0.420588	0.0351462	0.0390537	No	Yes	Yes	Yes
M62299	-0.113	-0.001	0.037	0.097	0.257	0.474462	0.174115	0.188775	0.0584296	-0.128	0.045	0.158	0.120	0.338087	0.0806887	0.196012	No	Yes	Yes	Yes
M37475	0.058	-0.038	-0.044	0.047	-0.034	0.486133	0.0958559	0.289168	0.246206	0.163	-0.217	-0.147	0.144	0.0176089	0.00630121	0.245619	No	Yes	Yes	Yes
M38658	-0.078	-0.118	0.085	0.400	-0.118	0.4925	0.0805549	0.000734715	0.298855	-0.133	0.121	0.039	0.142	0.0878375	0.129757	0.0682917	No	Yes	Yes	Yes
M34389	0.122	0.100	-0.117	-0.120	-0.360	0.520726	0.0279552	0.0276314	0.00465218	0.113	-0.178	0.145	-0.214	0.0709472	0.364597	0.0376248	No	Yes	Yes	Yes
M18335	0.133	0.128	-0.113	-0.213	-0.389	0.532594	0.000933554	0.0218487	8.92613e-05	0.115	-0.197	0.056	-0.042	0.0449242	0.13226	0.04397	No	Yes	Yes	Yes
M63152	-0.062	0.053	-0.033	0.038	0.148	0.532594	0.317082	0.315405	0.0729898	-0.096	-0.015	0.202	0.076	0.452073	0.03179	0.193268	No	Yes	Yes	Yes
M20699	-0.067	-0.017	0.041	0.025	0.201	0.534722	0.129239	0.300262	0.0227626	-0.074	0.018	-0.002	0.230	0.336697	0.113683	0.0073086	No	Yes	Yes	Yes
M36103	0.084	0.047	-0.050	-0.218	-0.055	0.556412	0.125575	0.00633764	0.139156	0.140	0.073	-0.221	-0.348	0.499355	0.0218669	0.00643921	No	Yes	Yes	Yes
M62524	0.118	0.054	-0.146	0.088	-0.383	0.557935	0.00613491	0.417579	0.00392151	0.116	-0.112	-0.140	0.054	0.116322	0.0485873	0.359957	No	Yes	Yes	Yes
M38661	0.024	-0.018	-0.127	0.159	0.186	0.557935	0.0624802	0.239566	0.232865	-0.061	0.007	-0.057	0.294	0.473869	0.408781	0.0212829	No	Yes	Yes	Yes
M34424	0.090	0.162	-0.166	-0.090	-0.318	0.557935	0.00220966	0.191209	0.00522406	0.162	-0.201	0.064	-0.217	0.035322	0.204168	0.0810957	No	Yes	Yes	Yes
M38619	-0.105	-0.065	0.148	0.000	0.213	0.573437	0.0250855	0.211243	0.0593947	-0.091	0.050	0.186	-0.068	0.215992	0.00505654	0.351947	No	Yes	Yes	Yes
M47883	-0.115	-0.089	0.177	0.059	0.152	0.578237	0.019799	0.0633378	0.028771	-0.107	0.072	0.169	-0.038	0.225188	0.00883539	0.354838	No	Yes	Yes	Yes
M62863	0.061	0.081	-0.109	0.024	-0.252	0.578237	0.0998265	0.472404	0.0327815	0.052	-0.036	0.056	-0.190	0.37415	0.275046	0.0763226	No	Yes	Yes	Yes
M62796	0.060	0.119	-0.084	-0.107	-0.283	0.603352	0.134657	0.135454	0.0237389	0.007	-0.161	0.197	0.053	0.287654	0.0445022	0.328984	No	Yes	Yes	Yes
M63012	0.113	0.089	-0.108	-0.065	-0.398	0.606077	0.0234182	0.278294	0.00132836	0.054	0.083	-0.092	-0.253	0.503157	0.133668	0.00843049	No	Yes	Yes	Yes
M587	0.011	-0.109	-0.026	0.054	0.404	0.617716	0.263092	0.0789045	0.00013746	-0.057	-0.108	-0.070	0.570	0.585372	0.177084	0.00119517	No	Yes	Yes	Yes
M33009	0.015	0.099	-0.088	0.007	-0.155	0.64044	0.0897488	0.387938	0.0845048	0.042	-0.075	0.159	-0.218	0.391536	0.216834	0.0820886	No	Yes	Yes	Yes
M53026	-0.058	-0.045	0.077	-0.026	0.215	0.64044	0.029495	0.206205	0.0326876	-0.066	0.094	-0.083	0.144	0.351153	0.337588	0.080068	No	Yes	Yes	Yes
M48715	0.055	0.043	-0.204	0.147	0.096	0.670579	0.0179931	0.387938	0.364505	0.131	-0.104	-0.034	-0.181	0.108898	0.181703	0.0646981	No	Yes	Yes	Yes
M54738	-0.069	-0.021	-0.047	0.259	0.178	0.67623	0.353298	0.0744669	0.0813418	-0.029	-0.134	0.057	0.334	0.481435	0.202447	0.0518144	No	Yes	Yes	Yes
M45415	0.088	0.071	-0.105	0.016	-0.347	0.676605	0.0517123	0.397499	0.00975455	0.085	-0.080	-0.148	0.105	0.279252	0.0770057	0.405063	No	Yes	Yes	Yes
M52931	-0.046	-0.054	0.005	0.223	0.065	0.676605	0.304186	0.0628961	0.298855	-0.085	0.190	-0.070	-0.031	0.0922286	0.284337	0.239398	No	Yes	Yes	Yes
M34395	0.082	0.087	-0.085	-0.097	-0.275	0.704416	0.0684103	0.165736	0.020513	0.114	-0.231	0.140	-0.085	0.0709472	0.384108	0.265806	No	Yes	Yes	Yes
M52949	-0.004	-0.063	-0.030	0.070	0.278	0.715064	0.293068	0.0850106	0.0254652	-0.100	-0.083	0.104	0.402	0.509871	0.063729	0.00108814	No	Yes	Yes	Yes

## Sheet: Supplementary Table 8
		IFG			IGT			CGI/T2D
Metabolites	Gut microbiome associated	Odds ratios	Raw P values	Adjusted P Values	Odds ratios	Raw P values	Adjusted P Values	Odds ratios	Raw P values	Adjusted P Values
M48152		2.5391	0	0	1.914	0	0	12.8188	0	0
M48153		1.6872	0	0	1.5108	0	0	4.0182	0	0
M63153	Yes	1.3236	0.0087	0.089034	1.6241	0	0	2.7307	0	0
M62864		1.5406	0.0003	0.0167333	1.2464	0.0144	0.0285723	2.6144	0	0
M15676	Yes	1.2225	0.0934	0.270506	1.7183	0	0	2.5972	0	0
M1759	Yes	1.4993	0.0003	0.0167333	1.5115	0	0	2.5178	0	0
M57699		1.4717	0.0008	0.0365091	1.4695	0	0	2.4219	0	0
M32980		1.5095	0.0003	0.0167333	1.8025	0	0	2.3349	0	0
M44526		1.298	0.0174	0.111985	1.6451	0	0	2.3206	0	0
M34456	Yes	1.3805	0.011	0.0986071	1.2757	0.0041	0.0104477	2.3181	0	0
M1125	Yes	1.0939	0.4731	0.657884	1.4548	0.0001	0.000517526	2.3055	0	0
M57	Yes	1.3812	0.0026	0.0466143	1.2032	0.0196	0.036577	2.3049	0	0
M62559		1.3242	0.0082	0.089034	1.3209	0.0007	0.00251	2.2904	0	0
M40499	Yes	1.4077	0.002	0.0456364	1.3259	0.0008	0.00278889	2.2831	0	0
M52281	Yes	1.3376	0.0076	0.0887256	1.7114	0	0	2.1925	0	0
M1604	Yes	1.5428	0.0007	0.03514	1.5069	0	0	2.1742	0	0
M37202	Yes	1.4691	0.0018	0.0430286	1.6712	0	0	2.1645	0	0
M527		1.2828	0.0152	0.106589	1.3691	0.0002	0.000904505	2.1632	0	0
M43493	Yes	1.2202	0.1072	0.286247	1.3205	0.0016	0.00475266	2.1595	0	0
M46227		1.103	0.3252	0.519906	1.1543	0.083	0.119387	2.1405	0	0
M4968	Yes	1.3151	0.0087	0.089034	1.6246	0	0	2.1387	0	0
M22116	Yes	1.2284	0.0826	0.259157	1.7317	0	0	2.1023	0	0
M62566		1.1708	0.1255	0.319455	1.2462	0.0083	0.0184363	2.0892	0	0
M48990		1.2884	0.0148	0.106589	1.3141	0.0012	0.00367317	2.0888	0	0
M57467		1.3874	0.0014	0.0396316	1.4534	0	0	2.0684	0	0
M46539		1.1224	0.2668	0.476632	1.3061	0.0009	0.00299205	2.0389	0	0
M60	Yes	1.2022	0.1602	0.356509	1.5015	0	0	2.0248	0	0
M1358		1.4164	0.0011	0.0394429	1.5378	0	0	2.0125	0	0
M57473		1.3246	0.0145	0.106589	1.6093	0	0	2.0119	0	0
M62562		1.2346	0.0427	0.193112	1.2084	0.018	0.0340981	2.0089	0	0
M62558	Yes	1.2884	0.0154	0.106589	1.2127	0.0169	0.0323809	2.0041	0	0
M35101		1.3873	0.0025	0.0466143	1.2824	0.0017	0.00496163	1.9898	0	0
M1336		1.2733	0.0165	0.107571	1.6041	0	0	1.9779	0	0
M57331		1.2297	0.0531	0.21325	1.5299	0	0	1.9456	0	0
M62921		1.3278	0.0155	0.106589	1.74	0	0	1.9246	0	0
M19263	Yes	1.1512	0.1901	0.39193	1.2971	0.0015	0.00450898	1.9179	0	0
M42448		1.1391	0.2193	0.430034	1.2253	0.0144	0.0285723	1.9178	0	0
M35718		1.2397	0.0449	0.197718	1.5915	0	0	1.9174	0	0
M52285		1.2528	0.024	0.130957	1.5938	0	0	1.8942	0	0
M1649		1.0566	0.6216	0.768579	1.2544	0.0105	0.0224298	1.8504	0	0
M37190		1.2171	0.1245	0.319455	1.6693	0	0	1.8435	0	0
M62291	Yes	1.2635	0.0181	0.112802	1.3641	0.0001	0.000517526	1.8299	0	0
M62783		1.1398	0.2228	0.43351	1.1456	0.0857	0.121874	1.8238	0	0
M54961		1.2856	0.0164	0.107571	1.3603	0.0001	0.000517526	1.8035	0	0
M15772		1.0441	0.6638	0.798997	1.2117	0.0303	0.0526318	1.802	0	0
M17805		1.2729	0.0184	0.112802	1.5351	0	0	1.7985	0	0
M36738		1.1888	0.1061	0.28563	1.1497	0.0817	0.117855	1.7788	0	0
M22137		1.122	0.291	0.494707	1.5561	0	0	1.7683	0	0
M1508		1.2302	0.0447	0.197718	1.3493	0.0002	0.000904505	1.7678	0	0
M1110		1.228	0.0519	0.21182	1.6171	0	0	1.7272	0	0
M1126		1.1	0.3428	0.536874	1.3463	0.0003	0.00127627	1.7246	0	0
M18369	Yes	1.2535	0.0726	0.239771	1.2397	0.0156	0.0304716	1.7245	0	0
M57476		1.1921	0.0956	0.271988	1.3942	0	0	1.7206	0	0
M3147		1.1262	0.2867	0.491206	1.2186	0.0202	0.0371443	1.7072	0	0
M37211		1.3663	0.0094	0.089034	1.3394	0.0011	0.00340864	1.6953	0	0
M15122		1.1956	0.1064	0.28563	1.4964	0	0	1.6943	0	0
M52447		1.1262	0.2655	0.476632	1.2407	0.0069	0.015889	1.6934	0	0
M54946		1.3087	0.0118	0.102073	1.2406	0.0066	0.0154822	1.6892	0	0
M46173		0.9527	0.6528	0.797337	1.354	0.0002	0.000904505	1.6878	0	0
M48141		1.1465	0.2466	0.458493	1.0406	0.6288	0.671826	1.6865	0	0
M62292	Yes	1.201	0.0621	0.223749	1.2775	0.0023	0.00634396	1.6862	0	0
M43264	Yes	1.174	0.123	0.319455	1.5091	0	0	1.6723	0	0
M33959		1.2352	0.0471	0.205602	1.1984	0.0343	0.0589678	1.6701	0	0
M52983	Yes	1.044	0.6886	0.811449	1.3853	0.0001	0.000517526	1.6543	0	0
M54979		1.4067	0.0017	0.04267	1.2506	0.0052	0.0126718	1.6461	0	0
M33972		1.2875	0.0122	0.102073	1.4438	0	0	1.6452	0	0
M52604		1.1653	0.1542	0.351856	1.1128	0.1607	0.207381	1.6442	0	0
M21184		1.2227	0.0541	0.214527	1.2671	0.003	0.00788482	1.6416	0	0
M39732		1.2293	0.0491	0.208883	1.5311	0	0	1.6401	0	0
M61700		1.1521	0.1663	0.364553	1.1928	0.0219	0.0392636	1.6398	0	0
M54885		0.9553	0.6624	0.798997	1.129	0.12	0.163252	1.639	0	0
M38102		1.2449	0.0252	0.134579	1.4005	0	0	1.6349	0	0
M33971		1.2299	0.0397	0.186062	1.4511	0	0	1.631	0	0
M54960		1.0659	0.5376	0.708334	1.1942	0.0209	0.0377403	1.6303	0	0
M1121		1.2323	0.0367	0.175461	1.397	0	0	1.6176	0	0
M52431	Yes	1.1778	0.126	0.319455	1.3031	0.0008	0.00278889	1.6132	0	0
M38165		1.2913	0.0119	0.102073	1.2857	0.0012	0.00367317	1.6132	0	0
M62290	Yes	1.2317	0.0361	0.175461	1.1729	0.0442	0.0711167	1.6128	0	0
M52470	Yes	1.2232	0.0585	0.220281	1.3355	0.0005	0.00193077	1.6095	0	0
M34035		1.1343	0.2168	0.428479	1.4654	0	0	1.6064	0	0
M1105		1.1164	0.2745	0.478469	1.4221	0	0	1.605	0	0
M37186		1.2255	0.0602	0.220587	1.3097	0.001	0.00315723	1.6043	0	0
M443	Yes	1.168	0.1341	0.328381	1.065	0.4117	0.472937	1.5998	0	0
M32412		1.1037	0.3304	0.526542	1.2156	0.012	0.0247901	1.5987	0	0
M52466		1.0334	0.7614	0.866718	1.2069	0.0207	0.03765	1.5943	0	0
M1419		1.0969	0.4477	0.638481	1.2324	0.0134	0.0271242	1.592	0	0
M47132	Yes	1.1426	0.4235	0.609304	1.4069	0.0139	0.0279112	1.5867	0.0015	0.00230982
M62805		1.175	0.1519	0.350942	1.1583	0.0724	0.107212	1.5863	0	0
M15685		1.2138	0.0713	0.238617	1.1812	0.0431	0.0700201	1.5845	0	0
M62952		0.9376	0.5115	0.695513	1.0926	0.2547	0.315702	1.5836	0	0
M62955		1.2014	0.0783	0.251965	1.4017	0	0	1.5767	0	0
M46799		1.1471	0.1784	0.381093	1.1585	0.065	0.0994817	1.5713	0	0
M37203		1.2107	0.1011	0.281957	1.4411	0.0001	0.000517526	1.5697	0	0
M32426	Yes	1.4535	0.0137	0.106589	1.3275	0.0017	0.00496163	1.5692	0	0
M18497		1.175	0.1314	0.326176	1.2337	0.0079	0.0177839	1.5689	0	0
M37210	Yes	1.3045	0.0141	0.106589	1.3951	0.0001	0.000517526	1.5666	0	0
M57810		1.3026	0.0142	0.106589	1.3856	0.0001	0.000517526	1.5659	0	0
M55072		1.1134	0.3167	0.517929	1.2072	0.0197	0.0366274	1.5644	0	0
M37184		1.2271	0.2154	0.427394	1.646	0	0	1.5609	0.0004	0.000682993
M18476	Yes	1.125	0.2743	0.478469	1.2247	0.0114	0.0237461	1.5551	0	0
M33587		1.2467	0.0273	0.13843	1.3621	0.0001	0.000517526	1.5514	0	0
M52446		1.0298	0.7711	0.873797	1.0499	0.5448	0.598446	1.549	0	0
M528		0.9732	0.7781	0.878556	1.2162	0.0178	0.033847	1.5477	0	0
M52982		1.1195	0.3189	0.517929	1.2519	0.0076	0.0173418	1.5451	0	0
M1549		0.9986	0.9897	0.991675	1.1301	0.1144	0.156482	1.5414	0	0
M54945		1.386	0.0023	0.046184	1.2341	0.0091	0.0199485	1.5362	0	0
M53231		1.2409	0.0485	0.208094	1.0422	0.6158	0.661952	1.5333	0	0
M33950		1.2806	0.0217	0.122398	1.1608	0.0788	0.114328	1.5317	0	0
M22132		1.1847	0.1417	0.335138	1.2672	0.0068	0.0158772	1.5315	0	0
M54970		1.2348	0.0483	0.208094	1.168	0.0556	0.0869508	1.5295	0	0
M34214		1.0297	0.7834	0.879791	1.2878	0.001	0.00315723	1.5268	0	0
M33447		1.1905	0.0913	0.269604	1.455	0	0	1.5253	0	0
M32415		1.2636	0.0206	0.120247	1.335	0.0002	0.000904505	1.5232	0	0
M39378		1.3801	0.0304	0.152608	1.2374	0.0196	0.036577	1.5215	0	0
M46798		1.1648	0.1414	0.335138	1.1877	0.0299	0.0522917	1.519	0	0
M52634		1.2903	0.0178	0.112802	1.102	0.2247	0.284129	1.5188	0	0
M35130		1.0582	0.564	0.731597	1.1457	0.0783	0.113932	1.5181	0	0
M39609		1.1037	0.3135	0.517929	1.311	0.0009	0.00299205	1.5143	0	0
M54966		1.2381	0.0499	0.209585	1.2547	0.0051	0.0124888	1.5073	0	0
M1669		1.2989	0.0164	0.107571	0.9889	0.8823	0.903907	1.5023	0	0
M27731		1.1731	0.1384	0.335138	1.0227	0.7807	0.813094	1.4938	0	0
M42450		1.2081	0.0759	0.246466	1.3918	0	0	1.4891	0	0
M52462	Yes	1.2125	0.0734	0.240829	1.4789	0	0	1.4846	0	0
M32504		1.1896	0.0943	0.270506	1.5061	0	0	1.4816	0	0
M1587		1.1555	0.1605	0.356509	1.0816	0.334	0.39339	1.4742	0	0
M36746	Yes	0.9052	0.3722	0.556085	1.1499	0.0991	0.138854	1.4679	0.0001	0.000190152
M34407		1.0925	0.3993	0.591294	1.0988	0.2254	0.284298	1.4597	0	0
M52464	Yes	1.0698	0.5232	0.699596	1.1776	0.0373	0.0624153	1.459	0	0
M52454		1.118	0.2904	0.494707	1.1611	0.0562	0.0873449	1.4569	0	0
M52932		1.1085	0.3395	0.53594	1.0587	0.4631	0.525065	1.455	0	0
M42420		0.9696	0.7829	0.879791	1.0706	0.3881	0.448908	1.451	0	0
M15650		0.9478	0.6171	0.764899	1.0869	0.2974	0.357151	1.4503	0	0
M48757		1.3214	0.0084	0.089034	1.1858	0.0427	0.0695955	1.4501	0	0
M62922		1.329	0.022	0.122711	1.3773	0.001	0.00315723	1.4498	0.0005	0.000833887
M20676		1.1288	0.2719	0.478469	1.0576	0.5032	0.561348	1.4498	0	0
M6146		1.1098	0.3167	0.517929	1.28	0.0034	0.00884352	1.4496	0.0001	0.000190152
M45970		1.0901	0.4079	0.600486	1.0887	0.2814	0.341214	1.4485	0	0
M48195		1.2235	0.0512	0.210675	1.0818	0.3331	0.39339	1.4469	0	0
M56		1.1789	0.1084	0.28792	1.0836	0.3024	0.36144	1.4468	0	0
M2134		1.0845	0.4174	0.603991	1.0915	0.2644	0.32452	1.4467	0	0
M52467	Yes	1.1011	0.3513	0.546916	1.2219	0.0135	0.0272169	1.4439	0	0
M32562		1.2499	0.0614	0.223354	1.4158	0.0002	0.000904505	1.443	0.0005	0.000833887
M18494		1.0885	0.428	0.613874	1.2296	0.0089	0.0196819	1.4427	0	0
M44656		1.1818	0.1058	0.28563	1.137	0.1141	0.156482	1.4391	0	0
M43829		1.1901	0.1404	0.335138	1.0495	0.5531	0.604915	1.4337	0.0002	0.000359857
M61843		1.1518	0.1622	0.358698	1.3322	0.0007	0.00251	1.4326	0.0002	0.000359857
M52974	Yes	0.9786	0.8431	0.922083	1.3409	0.0004	0.00161935	1.4322	0.0001	0.000190152
M61862		0.8995	0.3173	0.517929	1.1638	0.0493	0.0783184	1.4305	0.0001	0.000190152
M48434		1.4629	0.0003	0.0167333	1.1602	0.0685	0.102955	1.4304	0	0
M45095		0.9395	0.5755	0.734572	1.0532	0.5174	0.574635	1.4271	0.0001	0.000190152
M52473		1.0146	0.8869	0.950716	1.079	0.3214	0.382329	1.4239	0.0001	0.000190152
M34437		1.0521	0.6102	0.760083	1.1265	0.1315	0.175566	1.4227	0.0001	0.000190152
M37209		1.2046	0.1329	0.327038	1.3441	0.0018	0.00513409	1.4215	0.0008	0.00129132
M33969		1.1387	0.1955	0.397535	1.3463	0.0003	0.00127627	1.4206	0.0001	0.000190152
M1299		0.9895	0.9211	0.968996	1.1266	0.1358	0.180192	1.4191	0.0001	0.000190152
M52449		1.1417	0.1835	0.385285	1.2721	0.002	0.00557778	1.4132	0.0001	0.000190152
M64		0.9406	0.5659	0.73217	1.1102	0.1813	0.231584	1.4056	0.0001	0.000190152
M17769		1.1107	0.3112	0.517929	1.0419	0.5953	0.644053	1.4054	0	0
M52975	Yes	1.1075	0.3188	0.517929	1.2511	0.0042	0.010595	1.4042	0.0001	0.000190152
M37496		1.1619	0.1531	0.350942	1.1399	0.1093	0.150738	1.4031	0.0001	0.000190152
M38296		1.2624	0.0261	0.137282	1.312	0.0007	0.00251	1.4019	0.0002	0.000359857
M57577	Yes	1.0703	0.5154	0.695513	1.1877	0.03	0.0522917	1.4018	0.0001	0.000190152
M63057		1.205	0.0761	0.246466	0.9843	0.8379	0.865485	1.3989	0.0003	0.000530282
M37192		1.1744	0.1527	0.350942	1.3552	0.0005	0.00193077	1.3976	0.0004	0.000682993
M57652		1.1317	0.2272	0.438671	1.3178	0.001	0.00315723	1.3975	0.0004	0.000682993
M21239		1.2254	0.068	0.232218	1.3382	0.0005	0.00193077	1.3961	0.0001	0.000190152
M36776	Yes	1.088	0.4016	0.592951	1.1886	0.0405	0.0673212	1.3949	0.0001	0.000190152
M61840		1.18	0.1011	0.281957	1.315	0.0005	0.00193077	1.3907	0.0001	0.000190152
M62145		1.1245	0.2592	0.471443	1.1255	0.1404	0.184505	1.3883	0.0001	0.000190152
M2734	Yes	1.0261	0.8158	0.904043	1.0097	0.9018	0.920129	1.388	0.0003	0.000530282
M35157		1.031	0.7788	0.878556	1.1539	0.0774	0.11295	1.3871	0.0002	0.000359857
M63109		1.2339	0.051	0.210675	1.4173	0	0	1.3855	0.0002	0.000359857
M21158		1.0737	0.4661	0.649951	1.4277	0	0	1.3842	0.0002	0.000359857
M57687		1.0461	0.6639	0.798997	1.0563	0.4708	0.531105	1.3805	0.0002	0.000359857
M32457		1.0189	0.8495	0.923593	1.4029	0	0	1.3759	0.0002	0.000359857
M52929		1.1748	0.1576	0.354089	1.2362	0.0105	0.0224298	1.3725	0.0001	0.000190152
M39730		1.0222	0.8305	0.912937	1.32	0.0003	0.00127627	1.3706	0.0004	0.000682993
M12261	Yes	1.2286	0.0543	0.214527	1.1648	0.0538	0.0846633	1.3686	0.0002	0.000359857
M37073		0.9222	0.4236	0.609304	1.2005	0.0228	0.0404438	1.3664	0.0004	0.000682993
M32599		1.0387	0.7111	0.820626	1.3022	0.0009	0.00299205	1.3618	0.0004	0.000682993
M38658		0.218	0.9798	0.985791	1.3345	0.0227	0.0404092	1.3587	0.0089	0.0117265
M33967		0.9896	0.9185	0.96867	1.1232	0.1586	0.205729	1.3571	0.0006	0.000987541
M35137		0.9102	0.353	0.546932	1.0931	0.2763	0.335842	1.3555	0.0003	0.000530282
M62103		0.9857	0.8912	0.950716	1.1595	0.0609	0.0940671	1.3545	0.0006	0.000987541
M57663		0.9909	0.9246	0.968996	1.2916	0.0019	0.00535843	1.3527	0.0008	0.00129132
M531		0.9225	0.4519	0.639873	1.0707	0.4051	0.467495	1.3499	0.0004	0.000682993
M1114	Yes	1.0934	0.3636	0.552351	1.0751	0.3353	0.39339	1.3498	0.001	0.00158861
M38754		1.0234	0.8232	0.908234	1.1137	0.1686	0.216463	1.3476	0.0005	0.000833887
M54907		1.11	0.2834	0.487215	1.3085	0.0006	0.00224776	1.3447	0.0007	0.00113722
M35637		1.0687	0.5151	0.695513	1.0607	0.4639	0.525065	1.3403	0.0014	0.00216914
M62557		1.1945	0.0864	0.264468	1.1528	0.0668	0.10131	1.3389	0.0027	0.00397478
M62297		1.1568	0.141	0.335138	1.224	0.0112	0.0234267	1.3387	0.001	0.00158861
M35678		0.9088	0.3544	0.547412	1.2625	0.0039	0.00998878	1.3368	0.0007	0.00113722
M46537	Yes	0.9361	0.5342	0.707568	1.1735	0.0476	0.0760994	1.3352	0.001	0.00158861
M32198		1.102	0.3214	0.517929	1.2609	0.0024	0.00651243	1.3343	0.0009	0.00144808
M35172		1.0794	0.5109	0.695513	1.1828	0.057	0.0883148	1.3338	0.0016	0.00244134
M32197		0.9972	0.9799	0.985791	1.0515	0.5617	0.610332	1.3336	0.0014	0.00216914
M37478		1.0598	0.5775	0.734572	1.1267	0.132	0.175767	1.3272	0.0006	0.000987541
M45968		1.0361	0.7301	0.838696	1.1109	0.1784	0.228461	1.3267	0.0018	0.00271351
M32346	Yes	1.0794	0.4776	0.660483	1.1959	0.0241	0.0424498	1.3198	0.0013	0.00202671
M33422		1.1067	0.3653	0.552351	1.131	0.1221	0.164328	1.3188	0.002	0.00297923
M587		0.8967	0.2632	0.476632	0.9266	0.3726	0.431975	1.3135	0.0044	0.00618711
M62918		1.1254	0.2346	0.442741	1.3533	0.0002	0.000904505	1.3109	0.0023	0.00341598
M35114		0.8851	0.2454	0.457958	1.1744	0.051	0.0807634	1.3105	0.0019	0.00284716
M42449		0.9577	0.6717	0.801297	1.005	0.9496	0.955309	1.3086	0.0016	0.00244134
M57584		1.4182	0.0015	0.0396316	1.1448	0.0738	0.108644	1.3061	0.0028	0.00408605
M42382		0.9845	0.889	0.950716	1.0673	0.4177	0.478734	1.3012	0.0029	0.00419539
M38125		1.1199	0.2784	0.48192	1.0925	0.2571	0.317358	1.2978	0.0024	0.00355398
M32807		1.0981	0.3623	0.552351	1.3625	0.0001	0.000517526	1.2876	0.0028	0.00408605
M62060		1.1084	0.3433	0.536874	1.2003	0.0217	0.0390444	1.2863	0.0036	0.00511955
M47883		1.0558	0.753	0.859903	1.2822	0.0054	0.0130327	1.2847	0.0165	0.0204519
M52984		1.13	0.2335	0.442741	1.2733	0.0019	0.00535843	1.2841	0.0031	0.00445903
M35669		0.9977	0.9821	0.986028	1.2783	0.0024	0.00651243	1.2828	0.0028	0.00408605
M33935		1.1607	0.1064	0.28563	1.244	0.0061	0.0145128	1.2809	0.0057	0.00781803
M55		0.964	0.6957	0.814083	1.1297	0.1212	0.16396	1.2784	0.0045	0.006275
M52988		0.9496	0.6265	0.772563	1.0897	0.2679	0.327338	1.277	0.0045	0.006275
M52633		1.1152	0.3346	0.531548	1.1606	0.0642	0.0985578	1.2768	0.0027	0.00397478
M54955		1.1065	0.3387	0.53594	1.0824	0.3173	0.378348	1.2767	0.0035	0.00499148
M39379	Yes	0.9804	0.85	0.923593	1.218	0.0166	0.031928	1.2747	0.0044	0.00618711
M62299		1.0894	0.372	0.556085	1.2258	0.0111	0.0234126	1.2662	0.0073	0.0097984
M62146		1.076	0.4613	0.645049	1.1568	0.0721	0.107212	1.2646	0.0068	0.00922595
M53195		1.0581	0.5893	0.746804	1.1076	0.1906	0.241619	1.2627	0.0081	0.0107571
M38168		1.0527	0.6279	0.772563	1.3527	0.0005	0.00193077	1.2612	0.0071	0.00958118
M62889	Yes	1.0351	0.7422	0.850649	1.2413	0.0049	0.0121172	1.2601	0.0055	0.00756438
M35819	Yes	1.2301	0.0401	0.186062	1.1528	0.07	0.104896	1.2599	0.0055	0.00756438
M44618		1.106	0.3153	0.517929	1.0451	0.5609	0.610332	1.2586	0.0068	0.00922595
M22053		1.0036	0.9709	0.98491	1.3008	0.0008	0.00278889	1.2577	0.006	0.00820708
M38619		1.1137	0.5583	0.72738	1.265	0.0124	0.0254073	1.2574	0.0302	0.0358402
M54724		0.9939	0.9536	0.98491	1.0738	0.3561	0.416695	1.2555	0.008	0.0106525
M1365		1.0833	0.417	0.603991	1.2306	0.0102	0.021976	1.2535	0.0092	0.0120271
M38768		1.1645	0.128	0.322894	1.25	0.0064	0.0151547	1.2528	0.0098	0.0127782
M21232		1.0982	0.365	0.552351	1.1219	0.1454	0.19008	1.2511	0.007	0.0094717
M54923		1.0678	0.534	0.707568	1.022	0.7856	0.814817	1.2491	0.0092	0.0120271
M18477	Yes	1.0487	0.6499	0.795731	1.0857	0.2981	0.357151	1.2487	0.0074	0.00990613
M52970	Yes	1.1931	0.0925	0.270506	1.3076	0.0006	0.00224776	1.2462	0.0084	0.0110968
M52747	Yes	1.0843	0.4525	0.639873	1.2009	0.0202	0.0371443	1.2437	0.0054	0.00746777
M63251		1.2063	0.0991	0.279484	1.0401	0.6201	0.66515	1.2385	0.0202	0.0246126
M1301		0.9888	0.9144	0.966376	1.2569	0.0044	0.011044	1.2375	0.0139	0.0176653
M52669	Yes	0.9345	0.5189	0.696626	1.1337	0.1215	0.16396	1.2369	0.0102	0.0131969
M39835		1.0192	0.8596	0.930215	1.1536	0.0675	0.102063	1.236	0.0106	0.0136441
M1361		1.0761	0.4582	0.642504	1.1859	0.0323	0.0559124	1.2347	0.0136	0.0174163
M52938		1.117	0.2699	0.477077	1.0854	0.2933	0.353085	1.229	0.0141	0.0178292
M62950	Yes	0.9941	0.9608	0.98491	1.2626	0.0079	0.0177839	1.228	0.0318	0.0375614
M601		1.0058	0.9561	0.98491	1.0584	0.4644	0.525065	1.2272	0.0151	0.0189032
M61865		0.8204	0.06	0.220587	1.0377	0.6432	0.682635	1.2272	0.0192	0.0235083
M48351		0.9615	0.7005	0.816478	1.1884	0.0238	0.042069	1.2245	0.0159	0.0197569
M53223		1.1187	0.2519	0.46151	1.2308	0.0091	0.0199485	1.2238	0.0188	0.0231314
M62850		1.0031	0.975	0.98491	1.2801	0.0022	0.00610166	1.2227	0.0208	0.0252823
M52461	Yes	1.1782	0.1123	0.296708	1.311	0.0011	0.00340864	1.2207	0.0148	0.0186206
M15720		0.8521	0.1256	0.319455	0.8907	0.1362	0.180192	1.2205	0.0272	0.0325881
M54	Yes	0.986	0.8939	0.950716	1.0404	0.629	0.671826	1.2186	0.0306	0.0362292
M53230		1.0085	0.9351	0.973901	1.2238	0.008	0.0179286	1.2184	0.0217	0.0262492
M33947		1.1561	0.1731	0.371351	1.1538	0.0684	0.102955	1.2171	0.021	0.0254638
M62276		0.9434	0.5575	0.72738	1.3372	0.0003	0.00127627	1.2158	0.0194	0.0236954
M15730		1.1068	0.2693	0.477077	1.0896	0.2573	0.317358	1.2126	0.0192	0.0235083
M33963		1.041	0.6941	0.814083	1.2344	0.0046	0.0114317	1.2112	0.0254	0.0305775
M22176		1.0042	0.964	0.98491	1.0408	0.6032	0.650876	1.2058	0.0285	0.0339028
M35675		0.9938	0.9501	0.98491	1.3101	0.0005	0.00193077	1.1985	0.0456	0.0525028
M22163		1.2336	0.057	0.218427	1.2405	0.0153	0.0300023	1.1984	0.0485	0.055714
M61864		0.9482	0.5992	0.750121	1.2001	0.0194	0.0364749	1.1944	0.0393	0.0459874
M46172		1.2627	0.0248	0.133867	1.3051	0.0006	0.00224776	1.1918	0.0439	0.050777
M32328		1.0409	0.6732	0.801297	1.2056	0.0183	0.0345361	1.1899	0.044	0.050777
M54738		1.0704	0.5707	0.732715	0.9353	0.5017	0.560921	1.1894	0.0234	0.0282375
M57515		0.8565	0.1241	0.319455	0.8729	0.0906	0.127398	1.1874	0.04	0.0466977
M47120		1.0203	0.8485	0.923593	1.0967	0.272	0.331417	1.1873	0.0547	0.0625499
M62526	Yes	1.1092	0.3235	0.51884	1.2742	0.0024	0.00651243	1.1868	0.0438	0.050777
M57514		0.9057	0.3204	0.517929	0.9536	0.5444	0.598446	1.1866	0.0337	0.0397122
M52949		0.9146	0.4514	0.639873	0.9868	0.8646	0.889404	1.1853	0.0279	0.0333471
M1558		1.1597	0.15	0.348611	1.0832	0.2886	0.349102	1.1833	0.0492	0.056389
M31591		1.1342	0.2331	0.442741	1.2647	0.0038	0.00978256	1.1784	0.0597	0.0679578
M1651		1.1641	0.1698	0.369003	1.4083	0.0007	0.00251	1.1716	0.1401	0.152226
M1303		0.9512	0.5992	0.750121	1.1011	0.2309	0.28978	1.1681	0.0597	0.0679578
M48182		1.0205	0.8311	0.912937	1.207	0.016	0.0310116	1.1676	0.0658	0.0742283
M35132		0.9733	0.8041	0.896142	1.0349	0.6688	0.703852	1.1624	0.0866	0.0966071
M43255		1.4131	0.0015	0.0396316	1.1594	0.0542	0.0850262	1.1574	0.0774	0.0869235
M44681		1.1465	0.1794	0.381478	1.1345	0.1051	0.14615	1.1573	0.0898	0.0997336
M32398		1.0691	0.4554	0.642165	1.0753	0.3339	0.39339	1.1555	0.0776	0.0869536
M63152	Yes	1.0867	0.413	0.603991	1.0509	0.5325	0.5888	1.153	0.0919	0.101616
M53209		0.9569	0.6838	0.807688	0.9966	0.9646	0.968458	1.1494	0.1023	0.112373
M18362		1.0686	0.4573	0.642504	1.0456	0.5512	0.604154	1.1493	0.0892	0.0992869
M46957		0.8958	0.3019	0.50857	0.8606	0.0772	0.11295	1.1481	0.0905	0.100289
M32417		1.1162	0.2815	0.485612	1.2155	0.0117	0.0242702	1.1472	0.1071	0.117389
M44675		1.0396	0.701	0.816478	1.3589	0.0002	0.000904505	1.1468	0.1215	0.132306
M37059		0.991	0.9323	0.973003	1.1422	0.09	0.12691	1.1442	0.1104	0.120742
M38661	Yes	0.9379	0.5339	0.707568	0.9597	0.6042	0.650876	1.143	0.0938	0.103489
M42395		1.0754	0.4154	0.603991	1.0485	0.5273	0.584337	1.1375	0.1138	0.12419
M52931		0.9795	0.8776	0.943373	1.1524	0.0871	0.123515	1.1344	0.1696	0.182702
M52465		0.8788	0.2346	0.442741	1.0359	0.657	0.694345	1.1342	0.1404	0.152226
M32418		1.0748	0.4927	0.676603	1.1908	0.0445	0.0713706	1.1312	0.1802	0.193291
M20699		1.0297	0.7657	0.869641	1.0471	0.5405	0.596332	1.1272	0.1627	0.175646
M35527	Yes	0.8524	0.1408	0.335138	0.7307	0.0002	0.000904505	1.1227	0.1584	0.171372
M62873		0.908	0.3199	0.517929	1.1844	0.0343	0.0589678	1.1217	0.1739	0.186933
M62069		1.0948	0.3685	0.553853	1.1356	0.1059	0.146856	1.1171	0.1873	0.200479
M61867		0.8882	0.2658	0.476632	0.9743	0.7345	0.768165	1.1143	0.2062	0.219625
M15443		1.0056	0.9546	0.98491	1.0798	0.3354	0.39339	1.1103	0.1958	0.209131
M32306		1.1551	0.1447	0.339436	0.9986	0.9861	0.988068	1.1044	0.2307	0.243301
M1585		0.9191	0.4324	0.618418	1.0011	0.9889	0.9889	1.1023	0.2306	0.243301
M48885		1.0128	0.8976	0.952633	0.9013	0.2377	0.29757	1.0934	0.269	0.283099
M48442		0.8532	0.1164	0.304337	0.846	0.0423	0.0695955	1.0888	0.2819	0.296054
M53026		0.9957	0.9647	0.98491	1.1878	0.0409	0.0677617	1.0858	0.3197	0.334353
M62951		0.8743	0.1876	0.389154	0.8896	0.1264	0.16966	1.079	0.3461	0.360461
M1643		0.988	0.9023	0.9556	1.1437	0.0993	0.138854	1.0779	0.3665	0.38013
M46142		0.6788	0.0013	0.0396316	0.9457	0.46	0.523628	1.075	0.3654	0.379774
M555		0.932	0.4872	0.671908	0.9931	0.927	0.940109	1.0711	0.4156	0.429282
M3155		0.7897	0.0322	0.160044	0.9882	0.8924	0.912393	1.0604	0.4943	0.507441
M36754		0.84	0.102	0.281998	1.1189	0.1434	0.187955	1.0581	0.5058	0.518187
M15581		0.7642	0.0071	0.0887256	1.0296	0.7138	0.748074	1.0497	0.5619	0.574488
M37443		1.1694	0.1422	0.335138	1.0558	0.4748	0.534416	1.0485	0.569	0.580565
M48255		1.0034	0.9744	0.98491	0.8845	0.1364	0.180192	1.0466	0.5716	0.582035
M18467		1.0593	0.5593	0.72738	1.2458	0.0069	0.015889	1.0423	0.6316	0.637954
M1564		0.8858	0.2264	0.438671	1.2075	0.0178	0.033847	1.0269	0.7478	0.753806
M575		0.8492	0.0883	0.266932	1.0403	0.6359	0.677753	1.0136	0.868	0.871472
M36602		0.8659	0.1842	0.385285	0.9786	0.7855	0.814817	1.0076	0.927	0.92885
M15142		1.0674	0.519	0.696626	1.0067	0.93	0.94125	0.997	0.9707	0.9707
M52726		0.9072	0.3219	0.517929	0.9864	0.8594	0.88587	0.9807	0.8079	0.812757
M33173		0.8839	0.2402	0.449927	0.7845	0.0038	0.00978256	0.9625	0.6284	0.636002
M32489		0.9782	0.808	0.897381	1.0085	0.9108	0.927427	0.9595	0.6085	0.618354
M33009		1.0645	0.524	0.699596	0.8641	0.0723	0.107212	0.9578	0.6132	0.621872
M62796	Yes	1.0464	0.6653	0.798997	0.8263	0.0148	0.0292504	0.9417	0.4791	0.492845
M19503		1.1579	0.1801	0.381478	1.0711	0.4104	0.472525	0.9373	0.4629	0.477158
M18374		0.8775	0.1956	0.397535	0.8705	0.0844	0.120366	0.9341	0.4012	0.415263
M1437		1.0173	0.8598	0.930215	0.9128	0.2282	0.287109	0.9245	0.3173	0.332536
M32492		0.9382	0.4933	0.676603	1.0057	0.9382	0.945736	0.919	0.3274	0.341694
M35322		0.8338	0.0887	0.266932	0.7104	0	0	0.9064	0.2255	0.238821
M48715		0.9735	0.7882	0.883206	0.7887	0.0017	0.00496163	0.9034	0.2245	0.238264
M37475		0.9102	0.3684	0.553853	0.7611	0.001	0.00315723	0.9029	0.2065	0.219625
M42370		0.9839	0.868	0.937067	0.9489	0.4927	0.553323	0.8707	0.0984	0.108326
M63042		0.8227	0.0547	0.214527	0.9496	0.5017	0.560921	0.8691	0.0831	0.0929091
M46325		0.8224	0.0593	0.220508	0.7778	0.0018	0.00513409	0.857	0.0608	0.0688975
M62863		1.0032	0.9748	0.98491	0.8823	0.1285	0.172019	0.8521	0.0639	0.0722473
M62064		0.9486	0.6117	0.760083	1.0082	0.9174	0.932257	0.8517	0.0714	0.080365
M35436		0.9842	0.8775	0.943373	1.0117	0.8812	0.903907	0.849	0.06	0.0681448
M45415		0.9627	0.7074	0.819856	0.8015	0.0051	0.0124888	0.845	0.0422	0.049038
M62524		0.9201	0.4175	0.603991	0.7739	0.0009	0.00299205	0.8411	0.0417	0.0485694
M62309		0.8192	0.0526	0.212945	0.9585	0.585	0.634276	0.8403	0.0393	0.0459874
M48490		1.0575	0.5988	0.750121	0.9288	0.3595	0.419695	0.8345	0.0349	0.04103
M34395	Yes	0.9782	0.8354	0.915657	0.7526	0.0002	0.000904505	0.832	0.0282	0.0336257
M19266		1.0486	0.6372	0.782089	0.8773	0.084	0.120137	0.8227	0.0271	0.0325459
M37445	Yes	0.8707	0.1905	0.39193	0.7853	0.002	0.00557778	0.8216	0.0184	0.0226948
M52689		1.041	0.6948	0.814083	1.036	0.6408	0.681529	0.8176	0.017	0.0210197
M15677		0.9573	0.6556	0.798814	0.9659	0.6551	0.693798	0.8164	0.0139	0.0176653
M5983		0.9476	0.5906	0.746804	0.8857	0.1144	0.156482	0.8128	0.014	0.0177475
M42002		0.8382	0.0843	0.261226	0.9436	0.4448	0.507476	0.8117	0.0156	0.0194323
M573		1.0087	0.9312	0.973003	0.81	0.0077	0.0174905	0.811	0.0139	0.0176653
M40045		0.9993	0.9945	0.9945	0.8477	0.0368	0.0619919	0.8107	0.0153	0.019106
M48493		1.1203	0.249	0.459551	0.9169	0.2609	0.321009	0.81	0.0118	0.0151499
M38127		0.7849	0.0186	0.112802	0.9148	0.2458	0.306183	0.8094	0.0105	0.0135501
M53229		0.9637	0.7128	0.820701	0.8759	0.0836	0.119906	0.8088	0.0101	0.0131013
M37187	Yes	1.0571	0.5972	0.750121	1.1302	0.1177	0.160558	0.8058	0.0144	0.0181628
M43343		0.7219	0.0021	0.0458348	0.8575	0.0442	0.0711167	0.805	0.0076	0.0101468
M39592		0.7449	0.0073	0.0887256	1.0519	0.5071	0.564444	0.8027	0.0091	0.0119586
M34424	Yes	1.0669	0.5531	0.724951	0.7031	0	0	0.8002	0.0064	0.00873043
M15745		1.0034	0.9734	0.98491	0.8276	0.0162	0.0312785	0.8	0.0073	0.0097984
M40475		0.8224	0.063	0.224298	0.8879	0.1209	0.16396	0.7961	0.0101	0.0131013
M62947	Yes	0.8483	0.1832	0.385285	0.8204	0.0226	0.0403744	0.7952	0.015	0.018825
M38271		0.9115	0.3735	0.556371	1.0336	0.6856	0.720023	0.7917	0.0043	0.00608056
M57430		0.9737	0.8051	0.896142	0.8221	0.0126	0.0257122	0.7909	0.0041	0.00581412
M63012		0.9721	0.7916	0.885041	0.8799	0.1035	0.144325	0.7904	0.0083	0.0109937
M34389	Yes	0.9544	0.6629	0.798997	0.752	0.0002	0.000904505	0.79	0.0045	0.006275
M35127		0.9264	0.4774	0.660483	0.7576	0.0004	0.00161935	0.7829	0.0047	0.00653573
M48580	Yes	0.8439	0.0861	0.264468	0.736	0.0001	0.000517526	0.7817	0.0029	0.00419539
M1566		1.0227	0.8224	0.908234	0.9312	0.3626	0.422332	0.7805	0.0029	0.00419539
M1670		0.9081	0.3624	0.552351	0.7784	0.0018	0.00513409	0.779	0.0035	0.00499148
M43807		0.8599	0.158	0.354089	1.1007	0.2434	0.303947	0.7783	0.0031	0.00445903
M18335	Yes	0.9658	0.7537	0.859903	0.7369	0.0001	0.000517526	0.7679	0.0012	0.0018825
M48841	Yes	0.9344	0.514	0.695513	0.9019	0.1824	0.232398	0.7672	0.0015	0.00230982
M62101		0.8507	0.1563	0.353661	0.8177	0.0133	0.0270308	0.766	0.0017	0.00258606
M57481		0.9417	0.6075	0.758619	0.8346	0.0427	0.0695955	0.7656	0.0051	0.00707238
M32401	Yes	0.9859	0.8924	0.950716	0.6913	0	0	0.7644	0.0018	0.00271351
M44878		0.9561	0.6806	0.805805	0.7661	0.001	0.00315723	0.7636	0.0035	0.00499148
M57776		0.8693	0.1723	0.371351	0.8742	0.081	0.117182	0.7636	0.0013	0.00202671
M27738		0.9579	0.7047	0.818887	0.8951	0.1844	0.234351	0.7634	0.0012	0.0018825
M20675		1.0034	0.9751	0.98491	0.9487	0.5606	0.610332	0.7614	0.0007	0.00113722
M32349		0.8012	0.0336	0.165365	0.8944	0.1489	0.193647	0.7609	0.0012	0.0018825
M52452		0.7721	0.0154	0.106589	0.8182	0.0121	0.0248943	0.7582	0.0019	0.00284716
M62946		0.8462	0.0959	0.271988	0.8931	0.1596	0.206493	0.7582	0.0011	0.00174196
M42109		0.8653	0.2044	0.4088	0.7974	0.007	0.0160457	0.7572	0.0018	0.00271351
M18280	Yes	0.7549	0.0134	0.106589	0.6817	0	0	0.7526	0.0006	0.000987541
M43378		0.8248	0.0726	0.239771	0.9334	0.3686	0.428327	0.7512	0.001	0.00158861
M22206		0.8771	0.185	0.385353	0.8723	0.0668	0.10131	0.7508	0.002	0.00297923
M57512		0.945	0.5705	0.732715	0.8966	0.1651	0.212513	0.7498	0.0005	0.000833887
M44621		0.9586	0.6694	0.801297	0.8139	0.0098	0.0212052	0.7472	0.0004	0.000682993
M57475	Yes	1.0434	0.7088	0.819856	0.8032	0.0108	0.0228759	0.7469	0.0016	0.00244134
M33441	Yes	0.8917	0.2513	0.46151	0.7436	0.0001	0.000517526	0.7465	0.0004	0.000682993
M61871	Yes	0.8806	0.2208	0.43129	0.7701	0.0007	0.00251	0.743	0.0007	0.00113722
M57659		0.8201	0.0557	0.215088	0.7845	0.0026	0.00694255	0.743	0.0005	0.000833887
M48457	Yes	0.8348	0.0834	0.260042	0.7414	0.0002	0.000904505	0.7428	0.0005	0.000833887
M39760		0.9447	0.5688	0.732715	1.0064	0.9344	0.9438	0.74	0.0003	0.000530282
M1572	Yes	0.8868	0.2783	0.48192	0.8666	0.0774	0.11295	0.7398	0.0002	0.000359857
M27513	Yes	0.8925	0.2667	0.476632	0.9256	0.3301	0.39175	0.7389	0.0005	0.000833887
M63191	Yes	0.8525	0.1473	0.343928	0.7694	0.0008	0.00278889	0.7341	0.0002	0.000359857
M52623	Yes	0.9153	0.3557	0.547734	0.8921	0.1402	0.184505	0.7328	0.0004	0.000682993
M40008		0.8228	0.0691	0.232807	0.8285	0.0143	0.0285723	0.7322	0.0002	0.000359857
M52610	Yes	0.846	0.0927	0.270506	1.0176	0.8234	0.852261	0.7253	0.0003	0.000530282
M52925	Yes	0.9425	0.5728	0.733535	0.8691	0.0711	0.106227	0.7251	0.0002	0.000359857
M35437		0.9026	0.313	0.517929	0.7413	0.0001	0.000517526	0.7244	0.0001	0.000190152
M57422		0.8302	0.0888	0.266932	0.8418	0.0258	0.0452853	0.708	0.0002	0.000359857
M46144	Yes	0.8915	0.2735	0.478469	0.8397	0.0357	0.0605104	0.7077	0.0001	0.000190152
M36747		0.8653	0.2071	0.412556	0.8464	0.0558	0.0869925	0.7071	0.0002	0.000359857
M15336		0.9081	0.3519	0.546916	0.853	0.0441	0.0711167	0.7061	0.0001	0.000190152
M39270		0.9413	0.55	0.722775	0.7174	0.0001	0.000517526	0.704	0.0001	0.000190152
M18245		0.9043	0.3772	0.56022	0.7632	0.0011	0.00340864	0.7034	0	0
M35126	Yes	0.9057	0.341	0.536621	0.8304	0.0205	0.0374218	0.6948	0	0
M45951		0.9007	0.3116	0.517929	0.7869	0.003	0.00788482	0.694	0	0
M35107	Yes	0.8764	0.2009	0.405027	0.6724	0	0	0.6919	0	0
M35253		0.8877	0.2312	0.442741	0.8347	0.0209	0.0377403	0.6909	0	0
M57554		0.7473	0.0062	0.0864556	0.8455	0.0354	0.06024	0.6888	0	0
M53		0.7793	0.0145	0.106589	0.8509	0.0493	0.0783184	0.6877	0	0
M37200	Yes	1.0076	0.9391	0.976042	0.9667	0.6627	0.698898	0.6874	0	0
M57474	Yes	0.8585	0.2034	0.408427	0.8331	0.0427	0.0695955	0.6828	0.0001	0.000190152
M36103	Yes	0.956	0.6736	0.801297	0.8715	0.0734	0.108373	0.6811	0	0
M47153		0.9088	0.3652	0.552351	0.9764	0.7702	0.803826	0.6726	0	0
M40708	Yes	1.0441	0.6802	0.805805	0.9412	0.437	0.499713	0.6715	0	0
M57448		0.8841	0.2285	0.43949	0.8495	0.0373	0.0624153	0.6683	0	0
M48491	Yes	1.011	0.9244	0.968996	0.812	0.0204	0.0373752	0.6659	0	0
M42398		0.8614	0.1564	0.353661	0.7365	0.0003	0.00127627	0.6629	0	0
M52677		0.8286	0.0659	0.230083	0.6933	0	0	0.6625	0	0
M53262		0.7715	0.0121	0.102073	0.9156	0.2514	0.312383	0.6619	0	0
M20694		0.8813	0.2534	0.46257	0.8205	0.0199	0.0368627	0.6604	0	0
M52615	Yes	0.9531	0.6621	0.798997	0.8436	0.0424	0.0695955	0.6526	0	0
M59		0.8644	0.173	0.371351	0.8725	0.0884	0.125005	0.6492	0	0
M19130		0.755	0.0087	0.089034	0.9207	0.2912	0.3514	0.6456	0	0
M32405	Yes	0.6973	0.0023	0.046184	0.7756	0.0015	0.00450898	0.6449	0	0
M31787	Yes	0.8498	0.1291	0.324041	0.8777	0.1091	0.150738	0.6439	0	0
M61505	Yes	0.7535	0.0066	0.0871895	0.7747	0.001	0.00315723	0.6417	0	0
M37455		0.8409	0.1028	0.281998	0.7263	0.0002	0.000904505	0.6402	0	0
M53176		0.7487	0.0074	0.0887256	0.7248	0.0001	0.000517526	0.6359	0	0
M47154		0.927	0.578	0.734572	0.6977	0.0003	0.00127627	0.6337	0	0
M57745	Yes	0.827	0.0689	0.232807	0.8165	0.0106	0.0225475	0.6335	0	0
M512		0.767	0.0101	0.0921855	0.7986	0.0045	0.0112388	0.6329	0	0
M52436		0.8916	0.3017	0.50857	0.7641	0.0016	0.00475266	0.6304	0	0
M57513		0.7611	0.0101	0.0921855	0.71	0	0	0.628	0	0
M35320	Yes	0.7622	0.0126	0.103692	0.5947	0	0	0.6276	0	0
M57483	Yes	0.8523	0.1986	0.402005	0.7095	0.0003	0.00127627	0.6264	0	0
M42463		0.8764	0.2398	0.449927	0.7977	0.0061	0.0145128	0.6263	0	0
M1648		0.8276	0.0588	0.220281	0.7577	0.0009	0.00299205	0.6214	0	0
M36749	Yes	0.8241	0.0624	0.223749	0.7735	0.0014	0.00425939	0.6199	0	0
M2125		0.882	0.2487	0.459551	0.7751	0.0025	0.00674731	0.6191	0	0
M57637	Yes	0.8793	0.2181	0.429358	0.8935	0.1465	0.191021	0.6182	0	0
M15716		0.866	0.1652	0.36373	0.7385	0.0002	0.000904505	0.6167	0	0
M57591	Yes	1.0042	0.9673	0.98491	0.7545	0.0004	0.00161935	0.6164	0	0
M53261		0.7449	0.0065	0.0871895	0.9172	0.268	0.327338	0.6101	0	0
M27414	Yes	0.7719	0.0146	0.106589	0.7327	0.0001	0.000517526	0.6094	0	0
M52748		0.8047	0.0396	0.186062	0.7135	0	0	0.609	0	0
M33997	Yes	0.8087	0.0404	0.186062	0.7437	0.0004	0.00161935	0.6074	0	0
M52495		0.8568	0.1683	0.367333	0.6968	0	0	0.6067	0	0
M20693		0.8219	0.082	0.258893	0.8121	0.0149	0.0293325	0.6035	0	0
M35631		0.8013	0.0366	0.175461	0.7269	0.0001	0.000517526	0.5937	0	0
M62104		0.7793	0.0212	0.120936	0.7819	0.0042	0.010595	0.5928	0	0
M57480	Yes	0.9195	0.495	0.677084	0.6829	0.0001	0.000517526	0.5903	0	0
M32446	Yes	0.8395	0.0815	0.258893	0.7872	0.0018	0.00513409	0.589	0	0
M57595		0.9377	0.536	0.708084	0.7364	0.0002	0.000904505	0.5885	0	0
M57477	Yes	0.8538	0.1939	0.397297	0.7319	0.0009	0.00299205	0.5768	0	0
M15753	Yes	0.8172	0.0587	0.220281	0.6626	0	0	0.5751	0	0
M27710	Yes	0.8388	0.1024	0.281998	0.8474	0.0352	0.0601034	0.575	0	0
M31932		0.9152	0.4152	0.603991	0.7003	0	0	0.5726	0	0
M33955		0.8914	0.2695	0.477077	0.8021	0.0069	0.015889	0.5689	0	0
M57464		0.7387	0.0045	0.0664412	0.8642	0.0616	0.0948564	0.5678	0	0
M2730		0.7296	0.0031	0.0518733	0.7086	0.0001	0.000517526	0.5659	0	0
M53224		0.81	0.0445	0.197718	0.752	0.0004	0.00161935	0.5619	0	0
M52616		0.7731	0.0164	0.107571	0.7845	0.0026	0.00694255	0.5589	0	0
M53258		0.8261	0.0501	0.209585	0.8507	0.0352	0.0601034	0.5573	0	0
M53260		0.7242	0.0035	0.0566774	0.8576	0.0521	0.0822459	0.5564	0	0
M57635	Yes	0.7495	0.009	0.089034	0.8094	0.0094	0.0205165	0.5406	0	0
M52944		0.6932	0.001	0.0394429	0.8494	0.0391	0.06521	0.5371	0	0
M22185		0.7707	0.019	0.112802	0.8425	0.0358	0.0605104	0.5367	0	0
M57369		0.893	0.2917	0.494707	0.7821	0.003	0.00788482	0.5362	0	0
M52697	Yes	0.7578	0.0085	0.089034	0.7584	0.001	0.00315723	0.534	0	0
M53010		0.704	0.0013	0.0396316	0.8012	0.0055	0.0132105	0.5328	0	0
M38637	Yes	0.8028	0.0655	0.230083	0.6987	0	0	0.5284	0	0
M57370		0.7333	0.0043	0.0654121	0.7651	0.0009	0.00299205	0.5233	0	0
M49617	Yes	0.7256	0.0039	0.0611812	0.6816	0	0	0.5214	0	0
M62851	Yes	0.8161	0.0679	0.232218	0.8036	0.0083	0.0184363	0.5142	0	0
M52437	Yes	0.8333	0.1319	0.326176	0.8025	0.0157	0.0305481	0.5131	0	0
M57421		0.8472	0.1304	0.325676	0.6758	0	0	0.5058	0	0
M48258		0.8351	0.0938	0.270506	0.7459	0.0004	0.00161935	0.5046	0	0
M57463		0.665	0.0003	0.0167333	0.8001	0.0054	0.0130327	0.5017	0	0
M15749	Yes	0.7129	0.0026	0.0466143	0.6767	0	0	0.5005	0	0
M52713	Yes	0.8389	0.1369	0.333611	0.8554	0.0654	0.0997897	0.4954	0	0
M35159	Yes	0.7218	0.006	0.0860571	0.7001	0	0	0.4943	0	0
M58		0.8118	0.0557	0.215088	0.6376	0	0	0.4891	0	0
M15990		0.7852	0.0263	0.137282	0.6904	0	0	0.4866	0	0
M57479	Yes	0.7479	0.0268	0.137282	0.6689	0	0	0.4825	0	0
M52603		0.6443	0.0001	0.0167333	0.6023	0	0	0.4821	0	0
M33949		0.8354	0.0907	0.269417	0.6061	0	0	0.4818	0	0
M52433	Yes	0.7777	0.0266	0.137282	0.6793	0	0	0.4813	0	0
M39271	Yes	0.7839	0.0239	0.130957	0.7332	0.0001	0.000517526	0.4803	0	0
M33961		0.8211	0.0679	0.232218	0.7062	0	0	0.4795	0	0
M57636	Yes	0.7164	0.003	0.0518733	0.7863	0.0034	0.00884352	0.479	0	0
M57453		0.7924	0.0425	0.193112	0.7016	0.0001	0.000517526	0.4773	0	0
M62984	Yes	0.8159	0.066	0.230083	0.757	0.0007	0.00251	0.4762	0	0
M53263		0.6674	0.0003	0.0167333	0.8137	0.0112	0.0234267	0.4751	0	0
M57482	Yes	0.8122	0.1135	0.298309	0.6115	0	0	0.4682	0	0
M37506	Yes	0.7677	0.0187	0.112802	0.7987	0.0065	0.0153192	0.4489	0	0
M52435	Yes	0.814	0.0902	0.269417	0.6363	0	0	0.4478	0	0
M52716	Yes	0.7488	0.0094	0.089034	0.8097	0.0096	0.0208623	0.4414	0	0
M62277	Yes	0.7394	0.0076	0.0887256	0.6839	0	0	0.4359	0	0
M34419		0.6979	0.0011	0.0394429	0.6388	0	0	0.4359	0	0
M62152	Yes	0.7519	0.0191	0.112802	0.5629	0	0	0.4094	0	0
M52682	Yes	0.7708	0.021	0.120936	0.6669	0	0	0.3943	0	0
M52474	Yes	0.8235	0.0808	0.258354	0.6816	0	0	0.3437	0	0
M52478	Yes	0.7356	0.0092	0.089034	0.7454	0.0006	0.00224776	0.3346	0	0

## Sheet: Supplementary Table 9
	NGT group IGT cohort stratified by BMI	EPIC-Norfolk cohort			Isarel cohort
Metabolites	Significant in overweight/obesity	Significant in T2D	Significant in HF	Significant in KD	Significant in ACS
M52474	Yes	Yes	Yes	Yes	Yes
M27738	Yes	Yes	Yes	Yes	Yes
M53263	Yes	Yes	Yes	Yes	Yes
M32405	Yes	Yes	Yes	Yes	Yes
M57463	Yes	Yes	Yes	Yes	Yes
M52944	Yes	Yes	Yes	Yes	Yes
M34419	Yes	Yes	Yes	Yes	Yes
M43829	Yes	Yes	Yes	Yes	Yes
M15772	Yes	Yes	Yes	Yes	Yes
M34456	Yes	Yes	Yes	Yes	Yes
M33950	Yes	Yes	Yes	Yes	Yes
M48153	Yes	Yes	Yes	Yes	Yes
M48351	Yes	Yes	Yes	Yes	Yes
M38637	Yes	Yes		Yes	Yes
M53260	Yes	Yes		Yes	Yes
M52462	Yes	Yes		Yes	Yes
M53176	Yes	Yes	Yes		Yes
M33959	Yes	Yes	Yes		Yes
M15685	Yes		Yes		Yes
M32198	Yes		Yes		Yes
M52716	Yes	Yes			Yes
M52697	Yes	Yes			Yes
M48258	Yes	Yes			Yes
M18369	Yes	Yes			Yes
M55072	Yes	Yes			Yes
M52281	Yes	Yes			Yes
M44526	Yes	Yes			Yes
M1299	Yes				Yes
M1572	Yes				Yes
M15730	Yes				Yes
M1604	Yes				Yes
M1649	Yes				Yes
M18362	Yes				Yes
M2730	Yes				Yes
M2734	Yes				Yes
M33947	Yes				Yes
M35130	Yes				Yes
M35631	Yes				Yes
M40045	Yes				Yes
M43343	Yes				Yes
M43493	Yes				Yes
M45951	Yes				Yes
M512	Yes				Yes
M54979	Yes				Yes
M57	Yes				Yes
M57370	Yes				Yes
M57464	Yes				Yes
M57473	Yes				Yes
M57637	Yes				Yes
M58	Yes				Yes
M59	Yes				Yes
M60	Yes				Yes
M6146	Yes				Yes
M62060	Yes				Yes
M62805	Yes				Yes
M63057	Yes				Yes
M20694	Yes	Yes	Yes	Yes
M57591	Yes	Yes	Yes	Yes
M35159	Yes	Yes	Yes	Yes
M52682	Yes	Yes	Yes	Yes
M57636	Yes	Yes	Yes	Yes
M53261	Yes	Yes	Yes	Yes
M22137	Yes	Yes	Yes	Yes
M15990	Yes	Yes	Yes	Yes
M19130	Yes		Yes	Yes
M46144	Yes	Yes		Yes
M46799	Yes	Yes		Yes
M48580	Yes			Yes
M39270	Yes			Yes
M46142	Yes			Yes
M48434	Yes	Yes	Yes
M53224	Yes	Yes	Yes
M48757	Yes	Yes	Yes
M48490	Yes		Yes
M27710	Yes	Yes
M52478	Yes	Yes
M52713	Yes	Yes
M52603	Yes	Yes
M20693	Yes	Yes
M32398	Yes	Yes
M52473	Yes	Yes
M38125	Yes	Yes
M36738	Yes	Yes
M1303	Yes
M1437	Yes
M1759	Yes
M19503	Yes
M20676	Yes
M22163	Yes
M27414	Yes
M40499	Yes
M42382	Yes
M443	Yes
M47120	Yes
M4968	Yes
M52454	Yes
M52623	Yes
M54	Yes
M54946	Yes
M54960	Yes
M54961	Yes
M57331	Yes
M57476	Yes
M57635	Yes
M57699	Yes
M5983	Yes
M62101	Yes
M62104	Yes
M62145	Yes
M62290	Yes
M62291	Yes
M62292	Yes
M62783	Yes
M63042	Yes
M63109	Yes
M63153	Yes
M63191	Yes
M33949	Yes	Yes	Yes	Yes	Yes
M33422		Yes	Yes	Yes	Yes
M32197		Yes	Yes	Yes	Yes
M43255		Yes	Yes	Yes	Yes
M57687		Yes	Yes	Yes	Yes
M46957		Yes	Yes	Yes	Yes
M52470		Yes	Yes	Yes	Yes
M52464		Yes	Yes	Yes	Yes
M48152		Yes	Yes	Yes	Yes
M19263		Yes	Yes	Yes	Yes
M27731		Yes	Yes	Yes	Yes
M15650		Yes	Yes	Yes	Yes
M42420		Yes	Yes	Yes	Yes
M35637			Yes	Yes	Yes
M53231			Yes	Yes	Yes
M34395			Yes	Yes	Yes
M35322			Yes	Yes	Yes
M43264			Yes	Yes	Yes
M42002			Yes	Yes	Yes
M48182			Yes	Yes	Yes
M15720			Yes	Yes	Yes
M48255			Yes	Yes	Yes
M48885			Yes	Yes	Yes
M37496			Yes	Yes	Yes
M20699			Yes	Yes	Yes
M53010		Yes		Yes	Yes
M46798		Yes		Yes	Yes
M52465		Yes		Yes	Yes
M42448		Yes		Yes	Yes
M21184		Yes		Yes	Yes
M52467		Yes		Yes	Yes
M52446		Yes		Yes	Yes
M52447		Yes		Yes	Yes
M52461		Yes		Yes	Yes
M36602				Yes	Yes
M48442				Yes	Yes
M32346				Yes	Yes
M37211		Yes	Yes		Yes
M33961		Yes	Yes		Yes
M31591			Yes		Yes
M37209			Yes		Yes
M32492			Yes		Yes
M33955			Yes		Yes
M48841			Yes		Yes
M42109			Yes		Yes
M31932		Yes			Yes
M52437		Yes			Yes
M15716		Yes			Yes
M22185		Yes			Yes
M15753		Yes			Yes
M32401		Yes			Yes
M33441		Yes			Yes
M35320		Yes			Yes
M53258		Yes			Yes
M35675		Yes			Yes
M42463		Yes			Yes
M52748		Yes			Yes
M47154		Yes			Yes
M34389		Yes			Yes
M33009		Yes			Yes
M18335		Yes			Yes
M38768		Yes			Yes
M18245		Yes			Yes
M37186		Yes			Yes
M34407		Yes			Yes
M38168		Yes			Yes
M37478		Yes			Yes
M52449		Yes			Yes
M46537		Yes			Yes
M15676		Yes			Yes
M53195		Yes			Yes
M42450		Yes			Yes
M1125					Yes
M1301					Yes
M1419					Yes
M15336					Yes
M1564					Yes
M1566					Yes
M15745					Yes
M1587					Yes
M1648					Yes
M1670					Yes
M18374					Yes
M18476					Yes
M18494					Yes
M18497					Yes
M2125					Yes
M22206					Yes
M32417					Yes
M32418					Yes
M32446					Yes
M32489					Yes
M32807					Yes
M32980					Yes
M33447					Yes
M33972					Yes
M34035					Yes
M34214					Yes
M34424					Yes
M35253					Yes
M35718					Yes
M35819					Yes
M37184					Yes
M37445					Yes
M38127					Yes
M42398					Yes
M45095					Yes
M45415					Yes
M46172					Yes
M46173					Yes
M46325					Yes
M47153					Yes
M48715					Yes
M52452					Yes
M527					Yes
M528					Yes
M52975					Yes
M53					Yes
M531					Yes
M53262					Yes
M54885					Yes
M54955					Yes
M55					Yes
M56					Yes
M573					Yes
M57453					Yes
M57475					Yes
M57477					Yes
M57479					Yes
M57481					Yes
M57482					Yes
M57483					Yes
M57515					Yes
M57554					Yes
M57595					Yes
M601					Yes
M61862					Yes
M61864					Yes
M61871					Yes
M62103					Yes
M62277					Yes
M62309					Yes
M62524					Yes
M62558					Yes
M62559					Yes
M62562					Yes
M62566					Yes
M62873					Yes
M62921					Yes
M15749		Yes	Yes	Yes
M20675		Yes	Yes	Yes
M44621		Yes	Yes	Yes
M32412		Yes	Yes	Yes
M48990		Yes	Yes	Yes
M54923		Yes	Yes	Yes
M35114		Yes	Yes	Yes
M52431		Yes	Yes	Yes
M37475		Yes	Yes	Yes
M35172		Yes	Yes	Yes
M37443		Yes	Yes	Yes
M46539		Yes	Yes	Yes
M35157		Yes	Yes	Yes
M35137		Yes	Yes	Yes
M43807			Yes	Yes
M53223			Yes	Yes
M35527			Yes	Yes
M52974			Yes	Yes
M54907			Yes	Yes
M22176			Yes	Yes
M44878			Yes	Yes
M33173			Yes	Yes
M44681			Yes	Yes
M15443			Yes	Yes
M52984			Yes	Yes
M52988			Yes	Yes
M52615		Yes		Yes
M39271		Yes		Yes
M52466		Yes		Yes
M57577		Yes		Yes
M52983		Yes		Yes
M52604		Yes		Yes
M21232		Yes		Yes
M36746		Yes		Yes
M45970		Yes		Yes
M36776		Yes		Yes
M17769		Yes		Yes
M52634		Yes		Yes
M42449		Yes		Yes
M18467				Yes
M44675				Yes
M42370				Yes
M27513				Yes
M38661				Yes
M37455		Yes	Yes
M22116		Yes	Yes
M37202		Yes	Yes
M32328		Yes	Yes
M37210			Yes
M37190			Yes
M37203			Yes
M32306			Yes
M33963			Yes
M35127			Yes
M52433		Yes
M37506		Yes
M39592		Yes
M37200		Yes
M48491		Yes
M40708		Yes
M35669		Yes
M37187		Yes
M35678		Yes
M35107		Yes
M48493		Yes
M57745		Yes
M36747		Yes
M35436		Yes
M35126		Yes
M35437		Yes
M36103		Yes
M33935		Yes
M32599		Yes
M22132		Yes
M52633		Yes
M1105
M1110
M1114
M1121
M1126
M12261
M1336
M1358
M1361
M1365
M1508
M15122
M15142
M1549
M1558
M15581
M15677
M1585
M1643
M1651
M1669
M17805
M18280
M18477
M19266
M21158
M21239
M2134
M22053
M3147
M3155
M31787
M32349
M32415
M32426
M32457
M32504
M32562
M33587
M33967
M33969
M33971
M33997
M34437
M35101
M35132
M36749
M36754
M37059
M37073
M37192
M38102
M38165
M38271
M38296
M38619
M38658
M38754
M39378
M39379
M39609
M39730
M39732
M39760
M39835
M40008
M40475
M42395
M43378
M44618
M44656
M45968
M46227
M47132
M47883
M48141
M48195
M48457
M49617
M52285
M52435
M52436
M52495
M52610
M52616
M52669
M52677
M52689
M52726
M52747
M52925
M52929
M52931
M52932
M52938
M52949
M52970
M52982
M53026
M53209
M53229
M53230
M54724
M54738
M54945
M54966
M54970
M555
M57369
M57421
M57422
M57430
M57448
M57467
M57474
M57480
M575
M57512
M57513
M57514
M57584
M57652
M57659
M57663
M57776
M57810
M587
M61505
M61700
M61840
M61843
M61865
M61867
M62064
M62069
M62146
M62152
M62276
M62297
M62299
M62526
M62557
M62796
M62850
M62851
M62863
M62864
M62889
M62918
M62922
M62946
M62947
M62950
M62951
M62952
M62955
M62984
M63012
M63152
M63251
M64

[truncated: 3 more sheets: Supplementary Table 10, Supplementary Table 11, Supplementary Table 12]
